# Supplementary material for: A Novel Mitochondria‐Associated Programmed Cell Death–Related Prognostic Model and Validation of Oncogene INHBB in Colorectal Cancer
Source: Int J Genomics. 2025 Nov 26;2025:8691810. doi: 10.1155/ijog/8691810 (PMC12648302; doi:10.1155/ijog/8691810)
Supplement: Supplementary file 1 — Supporting Information 1 Table S1: Identification of DEGs between CRC and normal samples. [file IJOG-2025-8691810-s002.xlsx]

## Sheet: Supplementary Table 1
	baseMean	log2FoldChange	lfcSE	stat	pvalue	padj	change
OR4F5	0.00443741	0.512777	5.50724	0.0931095	0.925817	0.939515	Not
SAMD11	110.364	-0.284566	0.158268	-1.798	0.0721771	0.0975133	Not
NOC2L	4133.85	0.825469	0.086427	9.55106	1.28374611230503e-21	7.51076338722696e-21	Not
KLHL17	283.089	1.73287	0.138611	12.5017	7.31040182558981e-36	8.92978882974022e-35	Not
PLEKHN1	150.304	3.46191	0.148048	23.3837	6.26386177443741e-121	2.39144416882492e-118	Up
PERM1	54.0689	3.15461	0.167639	18.818	5.38219832798383e-79	4.96667221062432e-77	Up
HES4	322.244	1.97457	0.206849	9.54595	1.34862466445407e-21	7.88087360191635e-21	Not
ISG15	1826.19	0.525597	0.185958	2.82642	0.00470716	0.00745875	Not
AGRN	7542.42	1.11802	0.119991	9.31751	1.19097647655046e-20	6.6123475833801e-20	Not
RNF223	116.329	0.245704	0.158588	1.54932	0.121305	0.157672	Not
C1orf159	593.685	0.839565	0.0988431	8.49392	1.9978270306386e-17	9.18095117148081e-17	Not
TTLL10	15.2452	1.0724	0.213567	5.02139	5.12993173746902e-07	1.1905232522081e-06	Not
TNFRSF18	103.47	-0.0946092	0.176072	-0.537334	0.591037	0.66146	Not
TNFRSF4	135.014	0.966223	0.15505	6.23168	4.61450871055565e-10	1.34424145875567e-09	Not
SDF4	6809.92	-0.211663	0.0889413	-2.37981	0.0173217	0.0255935	Not
B3GALT6	896.974	0.976855	0.0968563	10.0856	6.39644119928052e-24	4.2419995432967e-23	Not
C1QTNF12	161.226	-1.25494	0.206052	-6.09041	1.12624849742706e-09	3.1873814670643e-09	Not
UBE2J2	1678.56	0.00971423	0.0734663	0.132227	0.894805	0.922961	Not
SCNN1D	50.0661	0.673247	0.16479	4.0855	4.39826566384757e-05	8.61815746611413e-05	Not
ACAP3	1477.09	0.768297	0.116815	6.57704	4.79904900246501e-11	1.49617891623758e-10	Not
PUSL1	584.806	1.03935	0.120438	8.62976	6.14829942581688e-18	2.91984239317269e-17	Not
INTS11	3237.12	0.371228	0.0900264	4.12355	3.73074873433108e-05	7.35311353438207e-05	Not
CPTP	1423.97	-0.858992	0.10669	-8.05131	8.1912023391658e-16	3.41011119833007e-15	Not
TAS1R3	154.045	0.554508	0.231838	2.39179	0.0167663	0.0248199	Not
DVL1	3099.53	0.810662	0.112422	7.2109	5.55834906668937e-13	1.96169321510801e-12	Not
MXRA8	1705.71	0.556071	0.15616	3.56091	0.000369567	0.000661017	Not
AURKAIP1	3508.33	0.0388382	0.113077	0.343465	0.731249	0.791844	Not
CCNL2	3093.19	1.05078	0.097991	10.7232	7.9216614353739e-27	6.08452346383295e-26	Not
MRPL20	2358.89	0.143588	0.0717734	2.00057	0.0454386	0.0632677	Not
ANKRD65	64.5224	-1.59	0.181244	-8.77273	1.74389758223088e-18	8.56811249649695e-18	Not
TMEM88B	0.870689	1.48544	0.465563	3.19064	0.00141958	0.0023921	Not
VWA1	3408.84	0.753992	0.131185	5.74753	9.05559356871762e-09	2.40383725121337e-08	Not
ATAD3C	116.264	2.08163	0.220341	9.44732	3.47602599546763e-21	1.99063829875736e-20	Up
ATAD3B	1096.14	1.3599	0.116386	11.6843	1.53284636510036e-31	1.50206600779412e-30	Not
ATAD3A	1628.75	1.20906	0.118165	10.2319	1.42697260814301e-24	9.76954418183986e-24	Not
TMEM240	22.357	-0.811988	0.145388	-5.58499	2.33720113216397e-08	5.98863577370242e-08	Not
SSU72	4242.32	-0.0206495	0.0641324	-0.321982	0.747466	0.805998	Not
FNDC10	394.222	1.57494	0.183265	8.59377	8.41614156056383e-18	3.95822928323039e-17	Not
MIB2	1520.47	0.543337	0.138044	3.93596	8.2865528998094e-05	0.000158168	Not
MMP23B	7.33971	0.398363	0.216918	1.83647	0.0662879	0.0900629	Not
CDK11B	1206.99	-0.163556	0.072719	-2.24916	0.0245026	0.0354714	Not
SLC35E2B	1485.65	-0.33862	0.0840744	-4.02762	5.63435059955362e-05	0.000109356	Not
CDK11A	283.755	0.142866	0.109588	1.30366	0.192349	0.241254	Not
SLC35E2A	66.2575	0.136786	0.108876	1.25634	0.208991	0.260523	Not
NADK	2799.32	-0.385562	0.070875	-5.44003	5.3272908007596e-08	1.33172010760804e-07	Not
GNB1	12674.1	-0.202735	0.0565211	-3.58689	0.000334645	0.000601818	Not
CALML6	8.02475	1.76945	0.239408	7.39094	1.45798057092302e-13	5.29929805795074e-13	Not
TMEM52	219.295	1.48762	0.170371	8.73162	2.51058581858406e-18	1.22270176272262e-17	Not
CFAP74	20.1221	2.0079	0.246201	8.15551	3.47718119230287e-16	1.48019665490444e-15	Up
GABRD	53.0504	2.92767	0.161676	18.1082	2.74355885881763e-73	1.92851388231185e-71	Up
PRKCZ	1044.67	-0.213443	0.0886777	-2.40695	0.0160863	0.0238732	Not
FAAP20	1250.56	0.692436	0.106648	6.49272	8.43014642246475e-11	2.58681146542179e-10	Not
SKI	2892.64	0.0558995	0.0708056	0.789479	0.429832	0.501003	Not
MORN1	165.054	0.212483	0.0901669	2.35655	0.0184457	0.0271779	Not
RER1	3811.89	-0.279958	0.0708005	-3.95418	7.6799095231252e-05	0.000147079	Not
PEX10	720.21	0.589671	0.093714	6.29224	3.12907902498246e-10	9.23265611387081e-10	Not
PLCH2	197.336	0.959037	0.213592	4.49004	7.12098918254126e-06	1.50205991548738e-05	Not
PANK4	701.746	-0.27038	0.0727564	-3.71623	0.000202217	0.000371449	Not
HES5	15.7531	-0.811068	0.253825	-3.19539	0.00139644	0.00235432	Not
TNFRSF14	2871.62	-0.141847	0.0985224	-1.43974	0.149941	0.191984	Not
PRXL2B	2988.59	0.0942921	0.0828513	1.13809	0.255083	0.31257	Not
MMEL1	162.005	0.276734	0.19531	1.4169	0.156512	0.199767	Not
TTC34	16.5319	0.84288	0.179761	4.68889	2.74690656171634e-06	6.0007873514169e-06	Not
ACTRT2	0.095765	0.609786	2.04651	0.297963	0.765731	0.822097	Not
PRDM16	112.727	0.161539	0.23339	0.692143	0.488847	0.560331	Not
ARHGEF16	2400.15	-0.2708	0.0995442	-2.7204	0.00652021	0.0101694	Not
MEGF6	689.811	1.60582	0.181793	8.83327	1.01659970641181e-18	5.08195452722578e-18	Not
TPRG1L	3289.91	-0.738467	0.076687	-9.62963	5.99461543624306e-22	3.5771117731869e-21	Not
WRAP73	1051.5	0.782567	0.0774376	10.1058	5.20844513684593e-24	3.4754501459742e-23	Not
TP73	167.934	2.1933	0.186307	11.7725	5.41075711692005e-32	5.45587010997153e-31	Up
CCDC27	0.744896	-1.65771	0.332923	-4.97926	6.38281674761628e-07	1.47128950980036e-06	Not
SMIM1	30.5478	0.641031	0.198079	3.23624	0.00121117	0.0020537	Not
LRRC47	2162.86	0.185569	0.060239	3.08054	0.00206628	0.00341707	Not
CEP104	1141.38	0.0364215	0.0506673	0.718835	0.472242	0.543818	Not
DFFB	460.768	0.788027	0.0705862	11.164	6.11440710776865e-29	5.20566772170368e-28	Not
C1orf174	934.975	0.372654	0.0605907	6.15035	7.73133066277184e-10	2.21605681340837e-09	Not
AJAP1	18.3256	-0.458117	0.19161	-2.39088	0.016808	0.024874	Not
NPHP4	553.089	0.90268	0.088414	10.2097	1.79420501207849e-24	1.22235709552765e-23	Not
KCNAB2	1066.69	0.761597	0.124021	6.14087	8.20713942789183e-10	2.34656698679122e-09	Not
CHD5	22.975	-1.18238	0.20375	-5.80308	6.51058128613052e-09	1.74924145470191e-08	Not
RPL22	8746.94	-0.0270699	0.0885573	-0.305677	0.759851	0.81691	Not
RNF207	297.178	0.822574	0.152739	5.38548	7.22521607195437e-08	1.7903051939046e-07	Not
ICMT	3649.87	-0.0706619	0.0592089	-1.19343	0.2327	0.287384	Not
HES3	0.0899532	0.480642	1.34813	0.356525	0.721447	0.783496	Not
GPR153	1596.3	0.25519	0.141208	1.80719	0.0707325	0.0956544	Not
ACOT7	2753.05	0.297769	0.110215	2.70171	0.00689844	0.0107361	Not
HES2	612.006	-0.417554	0.172592	-2.41932	0.0155498	0.0231351	Not
ESPN	1295.25	-0.881431	0.176651	-4.98968	6.04790600364889e-07	1.39656994541091e-06	Not
TNFRSF25	654.45	0.603636	0.141926	4.25316	2.10771288671413e-05	4.25277488261251e-05	Not
PLEKHG5	1087.95	1.00934	0.109751	9.19661	3.69405336619038e-20	1.98748032862926e-19	Not
NOL9	849.269	0.428104	0.0782864	5.46843	4.54043575925485e-08	1.13999773911607e-07	Not
TAS1R1	4.31004	-1.89705	0.27537	-6.8891	5.61460417923903e-12	1.86460784536864e-11	Not
ZBTB48	571.219	-0.0306783	0.0837105	-0.366481	0.714006	0.776888	Not
KLHL21	1336.31	0.145976	0.0928431	1.57228	0.115885	0.151172	Not
PHF13	719.123	0.226072	0.0623297	3.62703	0.000286696	0.000519377	Not
THAP3	356.05	0.0270434	0.0775017	0.34894	0.727134	0.788309	Not
DNAJC11	1442.18	-0.438896	0.0675426	-6.49807	8.13595432017641e-11	2.49905610613906e-10	Not
CAMTA1	1037.13	-0.237256	0.0667483	-3.55449	0.000378716	0.00067676	Not
VAMP3	3676.44	-0.276464	0.063418	-4.3594	1.30419879670375e-05	2.68436096941001e-05	Not
PER3	339.742	-1.77021	0.152398	-11.6157	3.43095127362388e-31	3.30386015077797e-30	Not
UTS2	24.2049	0.898057	0.285964	3.14045	0.00168687	0.00281569	Not
TNFRSF9	103.456	0.794744	0.167216	4.7528	2.00619621177596e-06	4.43944157739399e-06	Not
PARK7	5674.08	0.275141	0.0752065	3.65848	0.000253714	0.000461818	Not
ERRFI1	2350.93	-0.175493	0.127662	-1.37467	0.169234	0.214599	Not
SLC45A1	39.3602	-0.747984	0.144753	-5.16731	2.37482529689572e-07	5.64524763226182e-07	Not
RERE	4477.65	-0.598046	0.0784543	-7.62287	2.48103577543222e-14	9.41130870513166e-14	Not
ENO1	46691.4	0.781684	0.0939295	8.32203	8.64694357091556e-17	3.81606161081815e-16	Not
CA6	5.82315	3.23371	0.526302	6.14421	8.03625238009192e-10	2.29973354045811e-09	Up
SLC2A7	1.1219	-1.23466	0.247522	-4.98806	6.09891800977057e-07	1.40801556282005e-06	Not
SLC2A5	216.746	-1.55709	0.189401	-8.22112	2.01616437651649e-16	8.71403697561655e-16	Not
GPR157	924.722	1.30976	0.107425	12.1924	3.41426915842372e-34	3.84717793886969e-33	Not
H6PD	3163.59	-0.238426	0.0783	-3.04503	0.00232656	0.00382476	Not
SPSB1	1008.09	-0.36468	0.0881111	-4.13887	3.4902564336972e-05	6.89726814376517e-05	Not
SLC25A33	438.02	0.0108015	0.08227	0.131293	0.895544	0.923381	Not
TMEM201	973.53	1.00961	0.091395	11.0467	2.27478602948655e-28	1.87759045273983e-27	Not
PIK3CD	352.04	-1.03416	0.141208	-7.32372	2.41195981884937e-13	8.66001652827145e-13	Not
CLSTN1	10368.4	-0.588031	0.0799422	-7.35571	1.89920749302175e-13	6.8582101440331e-13	Not
CTNNBIP1	1352.37	0.330605	0.0957459	3.45294	0.000554514	0.000975952	Not
LZIC	854.218	-0.493931	0.0777725	-6.35097	2.13966621667014e-10	6.37317437735726e-10	Not
NMNAT1	549.821	-0.895358	0.0745676	-12.0073	3.25165926737084e-33	3.48832273250566e-32	Not
RBP7	41.3616	-0.973872	0.185279	-5.25625	1.47022414651527e-07	3.54906203282902e-07	Not
UBE4B	2017.85	-0.214325	0.0640384	-3.34682	0.000817432	0.00141239	Not
KIF1B	2107.98	-0.57772	0.0868746	-6.65004	2.93015431674724e-11	9.27842489858277e-11	Not
PGD	5159.01	0.587411	0.0889501	6.60382	4.00687558609325e-11	1.25693369642052e-10	Not
CENPS-CORT	13.3	0.0499439	0.118098	0.422902	0.672367	0.738598	Not
CENPS	98.2169	0.314446	0.110684	2.84092	0.00449831	0.007147	Not
CORT	6.95947	-0.453905	0.138534	-3.27649	0.00105106	0.00179424	Not
DFFA	1938.99	0.497362	0.0594298	8.36889	5.81632028366808e-17	2.59389766933809e-16	Not
PEX14	767.547	-0.0122192	0.0867688	-0.140825	0.888008	0.918542	Not
CASZ1	841.39	-0.921804	0.0912272	-10.1045	5.27659762689532e-24	3.51610651585485e-23	Not
C1orf127	21.078	-0.181154	0.189108	-0.95794	0.338093	0.403643	Not
TARDBP	3500.94	0.187131	0.0522714	3.57999	0.000343604	0.000617188	Not
AL109811.3	0.553155	-0.071782	0.307698	-0.233287	0.815538	0.862961	Not
MASP2	33.7039	-0.53412	0.165998	-3.21762	0.00129258	0.00218585	Not
SRM	3199.25	1.49883	0.119671	12.5246	5.47638353924211e-36	6.73173383160247e-35	Not
EXOSC10	2127.34	0.100073	0.052334	1.9122	0.0558511	0.0766639	Not
MTOR	2217.73	-0.215377	0.0684925	-3.14453	0.00166352	0.00277885	Not
ANGPTL7	20.3537	-4.20362	0.394881	-10.6453	1.83421305240623e-26	1.3842621063334e-25	Down
UBIAD1	955.194	0.241429	0.062308	3.87477	0.000106726	0.000201792	Not
DISP3	17.3636	0.705778	0.218336	3.23253	0.00122701	0.0020793	Not
FBXO2	337.896	2.40049	0.273672	8.77141	1.76447342428706e-18	8.66483279805633e-18	Up
FBXO44	421.926	0.975343	0.134651	7.24347	4.37341425854951e-13	1.55052347101634e-12	Not
FBXO6	517.105	0.424361	0.135694	3.12734	0.00176398	0.00293862	Not
MAD2L2	855.76	1.29202	0.107152	12.0578	1.76413785494565e-33	1.92004070283101e-32	Not
DRAXIN	23.4884	0.870065	0.18969	4.58676	4.50176603039715e-06	9.65776623819555e-06	Not
AGTRAP	1335.85	1.09201	0.10152	10.7566	5.51590856819985e-27	4.26869060935689e-26	Not
C1orf167	0.738843	-1.3978	0.270322	-5.17088	2.32991030802548e-07	5.54253923122347e-07	Not
MTHFR	877.093	-0.785324	0.0852558	-9.21138	3.21945840865118e-20	1.73934724403016e-19	Not
CLCN6	462.741	-0.264115	0.08047	-3.28215	0.00103018	0.00176091	Not
NPPA	3.29134	0.451316	0.19268	2.34231	0.0191647	0.0281584	Not
NPPB	0.467007	1.37885	0.717705	1.9212	0.054707	0.0752101	Not
KIAA2013	3831.96	-0.225278	0.0903013	-2.49474	0.0126049	0.0189566	Not
PLOD1	4460.42	0.67401	0.0878265	7.67434	1.66270239573603e-14	6.38801861629365e-14	Not
MFN2	4022.48	-0.800062	0.0678817	-11.7861	4.60222202789049e-32	4.65989938143816e-31	Not
MIIP	991.645	0.963305	0.103143	9.33953	9.67589453111694e-21	5.40135729401886e-20	Not
TNFRSF8	33.0796	0.00712257	0.160676	0.0443288	0.964642	0.969372	Not
TNFRSF1B	2701.9	0.18031	0.0986699	1.8274	0.0676395	0.0917456	Not
VPS13D	1915.84	-0.845298	0.0980272	-8.6231	6.51662367700732e-18	3.08798198138256e-17	Not
DHRS3	2872.01	-0.23608	0.108282	-2.18023	0.0292402	0.0418968	Not
AADACL4	0.26583	-1.49945	0.591523	-2.5349	0.0112478	0.0170234	Not
AADACL3	0.487796	1.03649	1.01432	1.02185	0.306852	0.369471	Not
C1orf158	0.569677	1.60156	0.740928	2.16155	0.0306525	0.0437819	Not
PRAMEF12	0.0552843	0.532269	2.13619	0.249167	0.803231	0.852916	Not
PRAMEF1	0.086514	0.627099	2.9192	0.214819	0.829909	0.874744	Not
PRAMEF11	0.029895	0.549319	4.8177	0.114021	0.909221	0.932592	Not
HNRNPCL1	1.12652	1.52442	0.340149	4.48161	7.40830641798695e-06	1.55939182645746e-05	Not
PRAMEF2	0.175189	0.622519	2.92221	0.21303	0.831304	0.875977	Not
PRAMEF4	0.0380771	0.571831	4.35515	0.1313	0.895538	0.923381	Not
PRAMEF10	0.0363089	0.567598	4.37408	0.129764	0.896753	0.924286	Not
PRAMEF7	0.00753159	0.512256	5.50724	0.093015	0.925892	0.939515	Not
PRAMEF6	0.0410036	0.567562	5.50724	0.103057	0.917917	0.938489	Not
PRAMEF27	0.00755252	0.508219	5.50724	0.0922818	0.926474	0.939515	Not
HNRNPCL3	0.0535446	0.483239	1.21121	0.398973	0.689913	0.754637	Not
PRAMEF25	0.0142177	0.521905	5.50724	0.0947669	0.9245	0.939515	Not
HNRNPCL2	0.380263	0.245444	0.381543	0.643293	0.520034	0.591172	Not
PRAMEF26	0.00264064	0.499102	5.50724	0.0906265	0.927789	0.939515	Not
HNRNPCL4	0.0239286	0.491063	2.13825	0.229656	0.818359	0.865088	Not
PRAMEF9	0.0104935	0.517339	5.50724	0.093938	0.925158	0.939515	Not
PRAMEF13	0.00156808	0.499102	5.50724	0.0906265	0.927789	0.939515	Not
PRAMEF18	0.0533929	0.436203	3.49045	0.12497	0.900547	0.926871	Not
PRAMEF5	0.00440975	0.503661	5.50724	0.0914542	0.927132	0.939515	Not
PRAMEF8	0.0440208	0.535629	4.61599	0.116038	0.907623	0.931723	Not
PRAMEF33	0.00217474	0.503661	5.50724	0.0914542	0.927132	0.939515	Not
PRAMEF15	0.0455492	0.581309	4.61056	0.126082	0.899667	0.926308	Not
PRAMEF14	0.0491434	0.599636	2.88264	0.208017	0.835216	0.878846	Not
PRAMEF19	0.0629424	0.561352	3.66597	0.153125	0.8783	0.911587	Not
PRAMEF17	0.120285	0.625491	2.54574	0.245701	0.805914	0.855193	Not
PRAMEF20	0.101216	0.613192	1.20802	0.5076	0.611734	0.681145	Not
LRRC38	2.12943	0.872468	0.298834	2.91957	0.00350514	0.00563758	Not
PDPN	905.273	1.75606	0.152848	11.4889	1.5004102127971e-30	1.39050391496299e-29	Not
PRDM2	1334.86	-0.226888	0.0798471	-2.84152	0.00448985	0.00713472	Not
KAZN	311.92	-0.0813596	0.0935509	-0.869683	0.384474	0.453016	Not
TMEM51	1026.64	-0.133306	0.0606228	-2.19894	0.0278819	0.0400537	Not
FHAD1	49.6537	0.813174	0.16207	5.01744	5.23644872344012e-07	1.21466396347513e-06	Not
EFHD2	7437.7	-0.140712	0.0871705	-1.61422	0.106481	0.139728	Not
CTRC	2.2758	0.843041	0.254155	3.31704	0.000909769	0.00156306	Not
CELA2A	0.821461	1.11688	0.458541	2.43573	0.0148618	0.0221505	Not
CELA2B	2.67625	0.177097	0.23669	0.748223	0.454326	0.525963	Not
CASP9	502.924	-0.464867	0.0651171	-7.13895	9.40469043908046e-13	3.26531254528059e-12	Not
DNAJC16	1032.63	-0.110464	0.0641588	-1.72173	0.0851186	0.113563	Not
AGMAT	1457.68	0.660756	0.108669	6.08046	1.19839323371096e-09	3.38663492795153e-09	Not
DDI2	1629.49	0.326348	0.0872512	3.74033	0.000183782	0.00033925	Not
RSC1A1	0	NA	NA	NA	NA	NA	NA
PLEKHM2	1907.59	-0.128563	0.0793437	-1.62033	0.105162	0.138184	Not
SLC25A34	82.7615	-3.91493	0.160883	-24.334	8.55961255816949e-131	3.70364924711374e-128	Down
TMEM82	107.84	-3.12222	0.231494	-13.4873	1.85775453082091e-41	2.92656460110146e-40	Down
FBLIM1	3184.64	-1.27627	0.0726408	-17.5696	4.21354065424206e-69	2.47860574256034e-67	Not
UQCRHL	152.988	0.485402	0.130305	3.72511	0.000195227	0.00035939	Not
SPEN	2858.96	-0.131217	0.0851448	-1.54111	0.12329	0.160049	Not
ZBTB17	691.17	0.0868003	0.0875114	0.991874	0.321259	0.385174	Not
SRARP	0.636642	0.148756	0.483861	0.307436	0.758512	0.81569	Not
HSPB7	287.684	-2.6563	0.259577	-10.2332	1.40799511884231e-24	9.64640146339852e-24	Down
CLCNKA	4.21929	-0.833167	0.260549	-3.19774	0.00138511	0.00233563	Not
CLCNKB	5.87981	-3.19571	0.25643	-12.4623	1.19832726304288e-35	1.45013238898123e-34	Down
FAM131C	19.2698	2.6398	0.235534	11.2077	3.73583135965337e-29	3.21717701918667e-28	Up
EPHA2	3993.96	0.599499	0.131804	4.5484	5.40551460459155e-06	1.15242280593455e-05	Not
ARHGEF19	661.857	1.40471	0.118226	11.8815	1.47672099418005e-32	1.53596338021793e-31	Not
CPLANE2	135.206	0.0872786	0.109082	0.800122	0.42364	0.494704	Not
FBXO42	852.506	-0.146711	0.0499287	-2.93842	0.0032989	0.00532258	Not
SZRD1	4427.16	-0.228498	0.0608133	-3.75737	0.000171711	0.000317842	Not
SPATA21	2.57583	2.19031	0.398486	5.49657	3.8725170239062e-08	9.76960079975091e-08	Up
NECAP2	2291.3	-0.132252	0.0637043	-2.07602	0.0378919	0.0533826	Not
NBPF1	456.864	-1.52816	0.0950655	-16.0748	3.83014623512837e-58	1.383613679855e-56	Not
CROCC	687.896	0.702449	0.10416	6.74397	1.54115594114987e-11	4.97395115699139e-11	Not
MFAP2	666.56	2.39873	0.1663	14.4241	3.64778804702793e-47	7.7794174220899e-46	Up
ATP13A2	3622.63	0.484148	0.112045	4.32103	1.55300309683225e-05	3.17165127946516e-05	Not
SDHB	3248.51	-0.572461	0.0793897	-7.21077	5.56344746293738e-13	1.96313674430688e-12	Not
PADI2	3189.58	-3.25849	0.208477	-15.63	4.54777560358473e-55	1.42822159318384e-53	Down
PADI1	89.666	2.08692	0.241845	8.62916	6.1806100214625e-18	2.93447104920498e-17	Up
PADI3	92.5959	4.57897	0.381556	12.0008	3.52070542719541e-33	3.76657447103966e-32	Up
PADI4	9.43389	-0.483601	0.263834	-1.83298	0.0668061	0.0906974	Not
PADI6	0.457788	0.0798336	0.703573	0.113469	0.909659	0.932896	Not
RCC2	6788.21	0.846964	0.0609987	13.885	7.81448315343859e-44	1.40244891942926e-42	Not
ARHGEF10L	3790.17	-0.0805139	0.0959464	-0.839156	0.401382	0.471	Not
ACTL8	51.0349	1.51342	0.284259	5.32409	1.01462216018583e-07	2.48468218852702e-07	Not
IGSF21	33.7402	-0.383252	0.183092	-2.09322	0.0363295	0.051337	Not
KLHDC7A	65.8931	-0.910255	0.236219	-3.85343	0.000116472	0.00021939	Not
PAX7	8.60434	4.42838	0.75258	5.88427	3.99822229465329e-09	1.09017485365067e-08	Up
TAS1R2	0.392908	0.864006	1.14126	0.757062	0.449013	0.520525	Not
ALDH4A1	1000.16	1.86646	0.147651	12.641	1.25516899674762e-36	1.59630277829347e-35	Not
IFFO2	838.195	0.936698	0.106333	8.80909	1.26163999689953e-18	6.26188946715031e-18	Not
UBR4	5584.98	-0.135943	0.0764023	-1.7793	0.0751898	0.101246	Not
EMC1	2382.12	0.25516	0.0608383	4.19406	2.74003712552796e-05	5.46968042558489e-05	Not
MRTO4	2098.43	0.971834	0.0849461	11.4406	2.62075256954301e-30	2.40474426397606e-29	Not
AKR7A3	1119.1	-0.688174	0.145932	-4.71573	2.40841887369309e-06	5.2916185838048e-06	Not
AKR7A2	1824.36	-0.320871	0.0956254	-3.3555	0.000792202	0.00137172	Not
SLC66A1	482.302	0.229301	0.0914351	2.5078	0.0121485	0.0183112	Not
CAPZB	7325.75	-0.519427	0.0617157	-8.41644	3.88107294867335e-17	1.74845838462792e-16	Not
MICOS10	1137.1	-0.429604	0.083326	-5.15571	2.52676086606703e-07	5.99397670847844e-07	Not
NBL1	3916.33	-0.41516	0.121505	-3.41682	0.00063356	0.00110866	Not
MICOS10-NBL1	1.01884	-0.641197	0.225645	-2.84162	0.00448848	0.00713313	Not
HTR6	2.13884	-0.168014	0.254802	-0.659391	0.509645	0.581295	Not
TMCO4	1043.5	-0.129697	0.0838218	-1.54729	0.121793	0.158222	Not
RNF186	803.283	-0.664551	0.196407	-3.38354	0.000715586	0.00124492	Not
OTUD3	535.17	0.533307	0.112907	4.72341	2.31926737748909e-06	5.1061120654783e-06	Not
PLA2G2E	0.842304	2.23855	0.496408	4.5095	6.49791189423193e-06	1.37537604622883e-05	Up
PLA2G2A	9016.35	-0.965512	0.312518	-3.08946	0.00200521	0.00332059	Not
PLA2G5	41.5026	-2.50578	0.21593	-11.6046	3.90504232833821e-31	3.74004324520774e-30	Down
PLA2G2D	83.1203	-1.61621	0.290101	-5.57119	2.53011313707469e-08	6.45913634351401e-08	Not
PLA2G2F	41.7154	2.55213	0.381169	6.69554	2.14873217597036e-11	6.86543554288134e-11	Up
PLA2G2C	2.93336	-3.35954	0.269865	-12.4489	1.41697143206556e-35	1.70729274466266e-34	Down
UBXN10	643.761	-0.270861	0.157558	-1.71913	0.0855913	0.114131	Not
VWA5B1	34.3085	1.46167	0.448025	3.26248	0.00110442	0.00188187	Not
CAMK2N1	4962.84	-1.07875	0.120494	-8.95278	3.46655847019821e-19	1.76926238461938e-18	Not
MUL1	1185.03	-0.747908	0.0615502	-12.1512	5.65363352901195e-34	6.29399076291547e-33	Not
FAM43B	7.8404	-1.55224	0.245788	-6.31535	2.69552568318936e-10	7.98365996005172e-10	Not
CDA	621.704	-0.951818	0.195826	-4.86053	1.17070571577936e-06	2.63615253752052e-06	Not
PINK1	862.856	-1.48329	0.0945186	-15.6932	1.68467249093592e-55	5.41291387310451e-54	Not
DDOST	11483.5	0.361307	0.0767637	4.70674	2.5170476607587e-06	5.51908051831449e-06	Not
KIF17	25.6912	-0.858683	0.148755	-5.77248	7.81118848583517e-09	2.08544701779373e-08	Not
SH2D5	16.499	3.24426	0.2739	11.8447	2.29295189764396e-32	2.35599294981665e-31	Up
HP1BP3	4741.33	-0.262133	0.0741963	-3.53296	0.00041093	0.000732042	Not
EIF4G3	2427.37	-0.529651	0.0841192	-6.29643	3.04577433949336e-10	8.99640051035728e-10	Not
ECE1	5323.59	-1.06963	0.0877909	-12.1838	3.79138330551204e-34	4.25487171997838e-33	Not
NBPF3	219.55	-0.00334673	0.117906	-0.0283847	0.977355	0.980427	Not
ALPL	170.053	-0.169504	0.163196	-1.03865	0.298968	0.361005	Not
RAP1GAP	1654.3	-0.0845413	0.188934	-0.447466	0.654539	0.721865	Not
USP48	1667.24	0.0371877	0.0630634	0.589688	0.5554	0.626365	Not
LDLRAD2	49.6746	-0.978227	0.130404	-7.5015	6.30917106691893e-14	2.3403671145738e-13	Not
HSPG2	9078.46	-0.570572	0.150522	-3.79061	0.00015028	0.000279768	Not
CELA3B	4.92514	-2.5679	0.383543	-6.69522	2.15354406490294e-11	6.87968113006154e-11	Down
CELA3A	3.6987	-1.62763	0.409327	-3.97636	6.99775240624484e-05	0.000134611	Not
CDC42	7333.74	-0.7208	0.0780377	-9.23656	2.54557367775449e-20	1.38565460104998e-19	Not
WNT4	279.712	0.237968	0.195746	1.2157	0.224101	0.277851	Not
ZBTB40	945.277	-0.0144385	0.0688417	-0.209734	0.833875	0.877945	Not
EPHA8	7.9955	4.56394	0.539793	8.45498	2.79133309295613e-17	1.2686752253256e-16	Up
C1QA	2421.86	-1.37015	0.164087	-8.35015	6.81746800584661e-17	3.02513490295896e-16	Not
C1QC	3200.02	-1.1593	0.175055	-6.62249	3.53209602973614e-11	1.11211904584399e-10	Not
C1QB	3203.87	-1.16999	0.175873	-6.65248	2.88199102234506e-11	9.13036888969748e-11	Not
EPHB2	9343.62	1.07018	0.123757	8.64744	5.26688165740304e-18	2.51474871876642e-17	Not
LACTBL1	0.143621	0.691845	0.891193	0.776314	0.437564	0.508797	Not
TEX46	1.17436	1.96538	0.350354	5.60969	2.02683826608857e-08	5.22018093637706e-08	Not
KDM1A	4064.78	0.811778	0.0697732	11.6345	2.75108654154129e-31	2.66234622516653e-30	Not
LUZP1	1859.26	-0.728341	0.075467	-9.65112	4.8622018655511e-22	2.92197322605387e-21	Not
HTR1D	308.317	4.13393	0.213845	19.3315	2.91858522930149e-83	3.26596396550169e-81	Up
HNRNPR	4852.75	0.214296	0.0614073	3.48976	0.000483461	0.000855225	Not
ZNF436	466.287	-0.480553	0.0755531	-6.36046	2.01152024470572e-10	6.00710286574616e-10	Not
TCEA3	2118.98	-1.4113	0.145204	-9.71938	2.49286055891616e-22	1.51741593628539e-21	Not
ASAP3	480.798	-1.84293	0.117875	-15.6346	4.23034168217023e-55	1.33715881320676e-53	Not
E2F2	585.825	-0.6258	0.110927	-5.64155	1.68524255576871e-08	4.37453110296928e-08	Not
ID3	2955.19	-0.53476	0.145356	-3.67898	0.000234173	0.000427567	Not
RPL11	27066.3	0.309169	0.0792707	3.90017	9.61251324186082e-05	0.000182511	Not
ELOA	1457.5	-0.256755	0.0592106	-4.33631	1.44895629455945e-05	2.96818811271616e-05	Not
PITHD1	1559.83	0.163897	0.0633113	2.58875	0.00963239	0.0147111	Not
LYPLA2	3112.47	-0.022025	0.0864975	-0.254632	0.799007	0.84981	Not
GALE	3662.31	0.0983626	0.102957	0.955372	0.33939	0.404967	Not
HMGCL	1804.1	-0.82972	0.0843271	-9.8393	7.6241032588309e-23	4.77634860208161e-22	Not
FUCA1	3215.33	-1.78917	0.0875068	-20.4461	6.51300325720343e-93	1.1454152561959e-90	Not
CNR2	13.378	-2.34312	0.243123	-9.63759	5.5477187330643e-22	3.31857546701982e-21	Down
PNRC2	2686.8	-0.494979	0.0723051	-6.84569	7.61075875099733e-12	2.50700530605091e-11	Not
SRSF10	3566.1	0.452992	0.0652612	6.94122	3.8873121602897e-12	1.30275137819278e-11	Not
MYOM3	818.829	2.02567	0.196673	10.2997	7.07137750291104e-25	4.92794528844598e-24	Up
IL22RA1	1832.78	-0.116557	0.123855	-0.941079	0.346665	0.412788	Not
IFNLR1	543.188	-0.405552	0.104571	-3.87825	0.000105208	0.000199001	Not
GRHL3	186.775	3.96076	0.199328	19.8706	7.31806502624346e-88	1.04007331478822e-85	Up
STPG1	352.485	-1.0942	0.074795	-14.6293	1.82731251936327e-48	4.19076584976704e-47	Not
NIPAL3	1442.34	-0.72936	0.0657296	-11.0964	1.30646097354553e-28	1.09176401785e-27	Not
RCAN3	885.366	0.313365	0.0747101	4.19441	2.73580003934632e-05	5.46178227890004e-05	Not
NCMAP	144.559	0.267236	0.168528	1.58571	0.112805	0.147441	Not
SRRM1	2735.05	0.0426245	0.0717304	0.594232	0.552357	0.623331	Not
CLIC4	3675.49	-0.775018	0.135318	-5.72741	1.01978028078527e-08	2.69637993579169e-08	Not
RUNX3	588.032	-0.118999	0.166156	-0.716185	0.473877	0.545419	Not
SYF2	1693.39	-0.365896	0.0764112	-4.78852	1.68018342687807e-06	3.73798577522199e-06	Not
RSRP1	1719.29	0.502067	0.105721	4.74899	2.04436588104054e-06	4.52082317657471e-06	Not
RHD	11.2188	0.211969	0.230603	0.919193	0.357995	0.424928	Not
TMEM50A	3809.87	-0.603357	0.0611164	-9.87227	5.4906592614339e-23	3.4643106441795e-22	Not
RHCE	11.19	0.129691	0.169191	0.766534	0.443358	0.514828	Not
MACO1	1167.03	-0.212098	0.0573786	-3.69647	0.000218621	0.00040011	Not
LDLRAP1	1762.4	-0.487528	0.0795921	-6.12534	9.04923204161456e-10	2.57711857660198e-09	Not
MAN1C1	259.821	-1.11091	0.13955	-7.96063	1.71163613766492e-15	6.9693156077946e-15	Not
SELENON	3660.13	0.198435	0.0852248	2.32838	0.0198922	0.0291613	Not
AL020996.2	0.0969671	0.620887	1.56692	0.396247	0.691923	0.756365	Not
MTFR1L	1111.69	-0.728434	0.0585217	-12.4472	1.44761413395041e-35	1.74313511454226e-34	Not
AUNIP	187.64	2.17514	0.10375	20.9652	1.36428228381301e-97	2.82595110086417e-95	Up
PAQR7	334.775	0.559134	0.0902781	6.19346	5.88559835137163e-10	1.70052656921735e-09	Not
STMN1	5621.79	0.834762	0.100307	8.32205	8.64564092943131e-17	3.81606161081815e-16	Not
PAFAH2	1074.48	-1.1833	0.0795544	-14.8742	4.85056834469635e-50	1.21551372251715e-48	Not
EXTL1	6.96968	-1.74807	0.220648	-7.92243	2.32920364380209e-15	9.4013109760511e-15	Not
SLC30A2	133.179	2.34437	0.308864	7.59032	3.19127137775484e-14	1.20397684550018e-13	Up
TRIM63	3.47504	-1.04348	0.317086	-3.29084	0.000998899	0.00171015	Not
PDIK1L	529.748	-0.075154	0.0839106	-0.895644	0.370443	0.438128	Not
FAM110D	36.4825	-1.2345	0.137991	-8.94621	3.67880844070409e-19	1.87219234576449e-18	Not
AL391650.1	6.67589	1.32871	0.184972	7.18334	6.80296665477303e-13	2.38452860009155e-12	Not
ZNF593	205.894	1.17082	0.126437	9.26009	2.04260734181994e-20	1.11686626095411e-19	Not
CNKSR1	1228.51	0.417646	0.0949551	4.39835	1.090766271664e-05	2.26204175903394e-05	Not
CATSPER4	0.826891	1.28309	0.383528	3.3455	0.00082134	0.00141864	Not
CEP85	674.589	0.581235	0.0724046	8.0276	9.93975090927504e-16	4.11693022664315e-15	Not
SH3BGRL3	9194.42	-0.311149	0.109576	-2.83957	0.0045175	0.00717457	Not
UBXN11	639.861	1.18846	0.106186	11.1923	4.44664363534355e-29	3.8124437791182e-28	Not
CD52	389.65	-1.27823	0.164366	-7.77672	7.44295236185619e-15	2.91886657477748e-14	Not
CRYBG2	767.404	-0.36793	0.152189	-2.41758	0.015624	0.023242	Not
ZNF683	42.1583	0.338894	0.275978	1.22798	0.219456	0.272497	Not
LIN28A	3.59759	3.19803	0.614293	5.20604	1.92914057377525e-07	4.62020862385951e-07	Up
DHDDS	1357.69	-1.20402	0.0649678	-18.5326	1.12714498609537e-76	9.41915880869655e-75	Not
HMGN2	5885.46	-0.301776	0.0823443	-3.6648	0.000247528	0.000450938	Not
RPS6KA1	4613.01	-0.818308	0.0874689	-9.35542	8.32652462934694e-21	4.66548952684933e-20	Not
ARID1A	3560.58	-0.168115	0.0778538	-2.15937	0.0308218	0.0440076	Not
PIGV	628.003	-0.240978	0.0705509	-3.41565	0.000636289	0.00111313	Not
ZDHHC18	1106.56	-0.391678	0.0642397	-6.09714	1.0798619450806e-09	3.06233497417193e-09	Not
SFN	6664.19	-0.611814	0.146622	-4.17272	3.00985897058368e-05	5.98804168961222e-05	Not
GPN2	949.615	-0.130916	0.0672322	-1.94721	0.051509	0.0711551	Not
GPATCH3	433.69	-0.376013	0.0696825	-5.39609	6.81086082329179e-08	1.69086154647857e-07	Not
NUDC	4154.63	0.547904	0.0809774	6.76613	1.32268700302447e-11	4.28591090628882e-11	Not
NR0B2	138.271	2.51952	0.240977	10.4554	1.38352435297588e-25	1.0006910355421e-24	Up
KDF1	889.963	-0.0999176	0.0914767	-1.09227	0.274713	0.334539	Not
TRNP1	313.249	1.26618	0.234335	5.40331	6.54218772512127e-08	1.62602677043447e-07	Not
TENT5B	76.1004	-3.04907	0.197892	-15.4077	1.45266221678336e-53	4.21531833427553e-52	Down
SLC9A1	2532.73	-1.38332	0.102114	-13.5468	8.27550537566549e-42	1.327284721331e-40	Not
WDTC1	2619.37	-0.592479	0.0866984	-6.83379	8.26979338905443e-12	2.71765649077264e-11	Not
TMEM222	1392.03	0.190426	0.0886995	2.14687	0.0318039	0.0453201	Not
SYTL1	721.884	1.18667	0.177216	6.69619	2.1392194915743e-11	6.837285410447e-11	Not
MAP3K6	779.818	-0.116399	0.125191	-0.929771	0.35249	0.419032	Not
FCN3	35.9107	1.13483	0.148684	7.63248	2.30281557221879e-14	8.75915647717759e-14	Not
CD164L2	13.981	1.0635	0.237523	4.47746	7.55369797172382e-06	1.58865903226868e-05	Not
GPR3	54.9667	2.18227	0.164607	13.2574	4.08687927965459e-40	6.0698418347944e-39	Up
WASF2	5703.9	-0.537894	0.0671478	-8.0106	1.14151691516357e-15	4.70700462836721e-15	Not
AHDC1	710.095	-0.389657	0.0987075	-3.9476	7.89389417168927e-05	0.000150999	Not
FGR	251.356	0.0685135	0.167331	0.409449	0.68221	0.747597	Not
IFI6	3768.88	1.6446	0.198764	8.27413	1.29402206233552e-16	5.65437692453657e-16	Not
FAM76A	402.472	-0.241754	0.0755098	-3.20162	0.00136655	0.00230613	Not
STX12	1585.58	-1.04014	0.073852	-14.0841	4.75613148866219e-45	9.15085338100213e-44	Not
PPP1R8	1552.97	0.0435312	0.0522985	0.832361	0.405205	0.475029	Not
THEMIS2	572.948	-0.402134	0.132161	-3.04275	0.00234429	0.00385098	Not
RPA2	1475.25	0.318939	0.0751991	4.24126	2.22265253395885e-05	4.47634127934554e-05	Not
SMPDL3B	1105.63	-0.740121	0.12167	-6.08301	1.17947784421039e-09	3.33463236599687e-09	Not
XKR8	341.449	-0.266239	0.0792456	-3.35968	0.000780339	0.00135226	Not
EYA3	1059.51	0.399395	0.0688577	5.80029	6.61989215686498e-09	1.77787476119059e-08	Not
PTAFR	471.043	-0.177966	0.161836	-1.09967	0.271477	0.330888	Not
DNAJC8	2695.21	-0.058548	0.0617531	-0.948098	0.34308	0.408894	Not
ATP5IF1	3787.43	-0.425214	0.093081	-4.56822	4.91885089059454e-06	1.05189396694966e-05	Not
SESN2	862.751	-1.1139	0.091955	-12.1135	8.95377321229803e-34	9.88876450463159e-33	Not
MED18	715.831	-0.414128	0.0880656	-4.7025	2.57000217866602e-06	5.63012065940664e-06	Not
PHACTR4	1772.91	-0.413328	0.0579912	-7.12742	1.02270187513925e-12	3.54450484350949e-12	Not
RCC1	2916.54	1.04509	0.0853147	12.2498	1.68384439120864e-34	1.91843968058651e-33	Not
TRNAU1AP	486.917	-0.0270916	0.0821361	-0.329838	0.741522	0.801186	Not
TAF12	642.852	0.278457	0.0688292	4.04562	5.21837369499621e-05	0.000101536	Not
RAB42	67.8873	-1.01475	0.144801	-7.00788	2.4194911505275e-12	8.20587218113935e-12	Not
GMEB1	598.848	-0.121987	0.0526855	-2.31537	0.0205926	0.0301358	Not
YTHDF2	2457.27	0.0509051	0.0482377	1.0553	0.291289	0.352389	Not
OPRD1	44.5709	1.71282	0.304022	5.63388	1.76197961571439e-08	4.56277498305291e-08	Not
EPB41	2240.73	-0.259421	0.0831093	-3.12145	0.00179964	0.00299621	Not
TMEM200B	96.8213	-1.67481	0.168873	-9.91755	3.49226868838273e-23	2.22652140247217e-22	Not
SRSF4	3113.97	-0.0275485	0.0503067	-0.54761	0.583959	0.65448	Not
MECR	668.779	0.396599	0.0699396	5.67059	1.42303778973415e-08	3.71370711753299e-08	Not
PTPRU	622.944	1.70014	0.222116	7.65427	1.944157964222e-14	7.42540206382239e-14	Not
MATN1	5.32272	0.440768	0.146025	3.01844	0.00254083	0.00415701	Not
LAPTM5	4057.83	-0.426347	0.154518	-2.75921	0.0057941	0.00909447	Not
SDC3	2675.58	-0.404834	0.101998	-3.96904	7.21631641959975e-05	0.000138544	Not
PUM1	3751.32	0.0995429	0.0499545	1.99267	0.0462975	0.0643899	Not
NKAIN1	9.42135	-0.142969	0.239949	-0.59583	0.551289	0.622305	Not
SNRNP40	1501.5	0.431811	0.0708523	6.09452	1.09764736739496e-09	3.11005411678509e-09	Not
ZCCHC17	999.83	0.0150599	0.0709968	0.21212	0.832013	0.876488	Not
FABP3	282.4	0.483207	0.248159	1.94717	0.0515142	0.0711573	Not
SERINC2	9124.85	-0.882985	0.132333	-6.67243	2.51593833379546e-11	7.99801392609492e-11	Not
TINAGL1	5594.3	0.379966	0.102573	3.70435	0.000211937	0.000388462	Not
HCRTR1	2.92912	0.0146057	0.2225	0.0656436	0.947662	0.954673	Not
PEF1	2383.81	-0.0609566	0.0721902	-0.844388	0.398452	0.46776	Not
COL16A1	1592.38	0.729557	0.160934	4.53327	5.80769970687529e-06	1.23424711845196e-05	Not
ADGRB2	117.843	0.10252	0.172486	0.594368	0.552266	0.623264	Not
SPOCD1	94.1518	2.17044	0.168952	12.8465	9.00168589618522e-38	1.2062754720208e-36	Up
PTP4A2	6927.94	-0.252569	0.0589238	-4.28638	1.81610964285174e-05	3.68425410043407e-05	Not
KHDRBS1	6097.18	0.215624	0.042968	5.01824	5.21476520924135e-07	1.20992246650546e-06	Not
TMEM39B	544.857	0.298434	0.0810991	3.67987	0.000233351	0.000426107	Not
KPNA6	2311.53	0.0284682	0.0615653	0.462406	0.64379	0.711825	Not
TXLNA	2827.2	0.277823	0.054873	5.06301	4.12691884497321e-07	9.6395437656518e-07	Not
CCDC28B	175.601	0.568003	0.0995637	5.70492	1.16398049717548e-08	3.05566458952458e-08	Not
IQCC	142.163	0.531499	0.0784475	6.77521	1.24224015038232e-11	4.03329297450295e-11	Not
DCDC2B	7.38511	1.13007	0.245811	4.59732	4.27960499315577e-06	9.19838710914405e-06	Not
TMEM234	423.306	0.601818	0.0813667	7.39637	1.39960386521112e-13	5.09663116879105e-13	Not
EIF3I	8626.96	0.578125	0.0795463	7.26778	3.65444613507393e-13	1.30059807523349e-12	Not
FAM167B	126.256	0.415186	0.116215	3.57258	0.000353481	0.000633875	Not
LCK	513.236	0.0780932	0.186309	0.419161	0.675099	0.741181	Not
HDAC1	8396.49	-0.108452	0.0622287	-1.74279	0.0813699	0.10892	Not
MARCKSL1	11842.9	0.876091	0.0817269	10.7197	8.22361611255571e-27	6.31396014698629e-26	Not
TSSK3	9.11208	0.466275	0.169194	2.75586	0.0058538	0.009183	Not
FAM229A	77.3864	0.482786	0.130816	3.69058	0.000223742	0.000409252	Not
BSDC1	2525.1	-0.378208	0.0509678	-7.42053	1.16653982152401e-13	4.26628415944667e-13	Not
AL033529.1	0.137967	0.658835	0.898577	0.733199	0.463437	0.535207	Not
ZBTB8B	2.42237	0.613939	0.298315	2.05802	0.0395882	0.0556189	Not
ZBTB8A	186.498	-0.163488	0.0938399	-1.7422	0.0814736	0.109052	Not
ZBTB8OS	584.956	-0.157679	0.0689289	-2.28756	0.0221633	0.0322816	Not
RBBP4	4811.94	0.207783	0.0634856	3.27292	0.00106444	0.00181629	Not
SYNC	73.6641	-1.94256	0.188307	-10.3159	5.97105489238915e-25	4.18059726032755e-24	Not
KIAA1522	6787.77	-0.857694	0.0857578	-10.0014	1.50330475157217e-23	9.76020234006725e-23	Not
YARS1	4128.45	0.903054	0.070705	12.7721	2.34662732196294e-37	3.08099666796631e-36	Not
S100PBP	606.915	0.295519	0.0747926	3.95118	7.77676019940227e-05	0.000148861	Not
FNDC5	29.4113	-0.987181	0.200993	-4.91153	9.03680428654311e-07	2.05459617308829e-06	Not
HPCA	34.3568	-0.929261	0.165197	-5.62518	1.85318136847318e-08	4.79130187565282e-08	Not
TMEM54	7921.3	-1.0829	0.138548	-7.81606	5.45014370255139e-15	2.15384103982907e-14	Not
RNF19B	1975.48	-0.499148	0.0925696	-5.39214	6.96244586048553e-08	1.72695265413393e-07	Not
AK2	4535.12	-0.042152	0.0670628	-0.628545	0.529647	0.600661	Not
AZIN2	181.071	-0.641555	0.133842	-4.79338	1.63992514963234e-06	3.65092414686614e-06	Not
TRIM62	228.686	-0.148613	0.0735846	-2.01962	0.0434228	0.06063	Not
ZNF362	630.821	-0.297856	0.0930889	-3.19969	0.00137575	0.00232044	Not
A3GALT2	0.690204	-0.0811771	0.319439	-0.254124	0.7994	0.850181	Not
PHC2	4244.84	0.458481	0.0665673	6.88749	5.67854692240839e-12	1.88391526880582e-11	Not
ZSCAN20	98.9001	0.164045	0.0855744	1.91699	0.0552388	0.0758983	Not
CSMD2	68.7407	1.84889	0.217057	8.51801	1.62322558214815e-17	7.50197610016771e-17	Not
HMGB4	0.431776	1.57345	1.01844	1.54497	0.122353	0.158886	Not
C1orf94	1.39819	-0.831918	0.462799	-1.79758	0.0722433	0.0975891	Not
SMIM12	1321.34	-0.411674	0.0793669	-5.18697	2.13745659963919e-07	5.0991667792716e-07	Not
GJB5	144.997	4.31648	0.349389	12.3544	4.61306887786165e-35	5.41743450668542e-34	Up
GJB4	144.54	3.77384	0.228661	16.504	3.43164938483551e-61	1.45255750374201e-59	Up
GJB3	1090.83	1.20093	0.166062	7.23183	4.76515946847903e-13	1.68603343650291e-12	Not
GJA4	239.234	0.553825	0.140178	3.95087	7.78687900910878e-05	0.00014904	Not
DLGAP3	18.996	-0.400651	0.15612	-2.5663	0.0102789	0.0156237	Not
AC114490.2	3.4179	-0.305169	0.14613	-2.08834	0.0367667	0.051936	Not
TMEM35B	125.211	-0.66356	0.117097	-5.66675	1.45531845292506e-08	3.79642357943514e-08	Not
ZMYM6	375.399	-0.0078007	0.0847899	-0.0920003	0.926698	0.939515	Not
ZMYM1	361.03	0.465194	0.0945398	4.92062	8.62710067961841e-07	1.96626802449783e-06	Not
SFPQ	10092.8	0.531838	0.0462441	11.5006	1.30927735041437e-30	1.21684674414884e-29	Not
ZMYM4	1524.73	0.216685	0.0721701	3.00242	0.00267846	0.00437116	Not
KIAA0319L	2785.65	-0.182661	0.0637661	-2.86454	0.0041761	0.00665953	Not
NCDN	880.442	0.434256	0.0836816	5.18938	2.10993363444884e-07	5.0352393426098e-07	Not
TFAP2E	32.5092	0.787177	0.186755	4.21503	2.49739806518369e-05	5.00276108304441e-05	Not
PSMB2	4711.16	0.610865	0.0647818	9.42958	4.11738352580458e-21	2.34688450324769e-20	Not
C1orf216	398.154	0.0859344	0.090447	0.950108	0.342057	0.407726	Not
CLSPN	292.849	1.17074	0.116522	10.0474	9.43237409371128e-24	6.1941907581333e-23	Not
AGO4	749.619	-0.042511	0.083884	-0.506783	0.612307	0.68162	Not
AGO1	1228.1	-0.268349	0.0715246	-3.75184	0.000175544	0.00032466	Not
AGO3	635.996	0.271697	0.117323	2.3158	0.0205693	0.030104	Not
TEKT2	3.92682	-0.806344	0.247766	-3.25446	0.00113609	0.00193309	Not
ADPRS	1117.32	0.234381	0.0770312	3.04267	0.00234488	0.00385163	Not
COL8A2	337.893	0.191712	0.188091	1.01925	0.308084	0.370794	Not
TRAPPC3	1676.21	-0.0735669	0.0586005	-1.2554	0.209335	0.260912	Not
MAP7D1	2233.74	-0.551652	0.0854717	-6.45421	1.08786306147198e-10	3.31068797591761e-10	Not
THRAP3	4400.76	-0.098284	0.0536072	-1.83341	0.0667413	0.090622	Not
SH3D21	402.452	0.573492	0.154985	3.70031	0.00021534	0.000394328	Not
EVA1B	327.787	0.890303	0.158688	5.6104	2.01864229052504e-08	5.20113590562565e-08	Not
STK40	3161.12	-0.20623	0.0819601	-2.51622	0.011862	0.0178974	Not
LSM10	832.014	0.176682	0.0965183	1.83056	0.0671665	0.0911294	Not
OSCP1	140.195	0.233152	0.0921824	2.52925	0.0114307	0.0172801	Not
MRPS15	2234.18	0.407894	0.0896685	4.54891	5.39241759770722e-06	1.14975649414101e-05	Not
CSF3R	340.594	0.692177	0.212687	3.25444	0.00113616	0.00193309	Not
GRIK3	46.3027	-3.73554	0.203356	-18.3694	2.30887239352783e-75	1.78397041168176e-73	Down
ZC3H12A	1811.81	0.914661	0.14756	6.19857	5.69783079905847e-10	1.64774192022081e-09	Not
MEAF6	1675.62	0.195001	0.0680151	2.86703	0.0041435	0.00661133	Not
SNIP1	549.773	-0.292391	0.0479577	-6.09684	1.08182943504e-09	3.06702110216422e-09	Not
DNALI1	162.856	-0.320565	0.218582	-1.46657	0.142494	0.183184	Not
GNL2	2004.45	0.607829	0.0630179	9.64533	5.14431188729011e-22	3.08769718734358e-21	Not
RSPO1	10.6583	-2.04483	0.255314	-8.00908	1.15571744267305e-15	4.76455099010945e-15	Down
C1orf109	639.361	0.933422	0.059391	15.7166	1.16473035535925e-55	3.77974412486665e-54	Not
CDCA8	1566.28	1.07066	0.086107	12.4341	1.70675461583684e-35	2.04129110104171e-34	Not
EPHA10	594.555	-1.26133	0.126597	-9.96332	2.20568766532832e-23	1.41879565680898e-22	Not
MANEAL	741.77	1.0489	0.134538	7.79634	6.37288987604661e-15	2.50781202054373e-14	Not
YRDC	860.917	0.514309	0.0712419	7.21919	5.2299755588871e-13	1.84747558249439e-12	Not
C1orf122	1169.68	0.348386	0.104427	3.33617	0.000849426	0.00146455	Not
MTF1	714.762	-0.655078	0.0742066	-8.82777	1.06787076622994e-18	5.33141325365722e-18	Not
INPP5B	501.803	-0.209444	0.0612112	-3.42167	0.000622382	0.00108978	Not
SF3A3	3005.1	0.393645	0.0506889	7.7659	8.10684385120018e-15	3.16900936813328e-14	Not
FHL3	488.672	0.265551	0.123297	2.15375	0.0312595	0.0445999	Not
UTP11	967.856	0.41236	0.0754133	5.468	4.55145556366387e-08	1.14261721609205e-07	Not
POU3F1	4.28309	0.0740491	0.236782	0.312731	0.754485	0.811948	Not
RRAGC	630.477	-0.625982	0.0660569	-9.4764	2.6321569832479e-21	1.51674248655874e-20	Not
MYCBP	1159.41	-0.0897651	0.0692195	-1.29682	0.194694	0.24399	Not
AL139260.3	5.17958	-1.17508	0.205581	-5.7159	1.09122471138448e-08	2.87630111755344e-08	Not
GJA9	0.889998	0.0085778	0.285294	0.0300665	0.976014	0.979206	Not
RHBDL2	358.59	-1.77702	0.182874	-9.71722	2.5465023785725e-22	1.54801585429863e-21	Not
AKIRIN1	1947.69	-0.386498	0.0627626	-6.15809	7.36253826891369e-10	2.11345986486832e-09	Not
NDUFS5	4966.62	0.300535	0.106167	2.83078	0.00464349	0.00736325	Not
MACF1	5143.43	-0.162352	0.119143	-1.36266	0.17299	0.219004	Not
BMP8A	51.2658	0.635055	0.148898	4.26502	1.99884901899204e-05	4.04233374000769e-05	Not
PABPC4	5580.37	0.618445	0.0648812	9.53196	1.54337306809383e-21	8.97581153191606e-21	Not
HEYL	402.759	0.755313	0.124937	6.04556	1.48892981568816e-09	4.18038247170356e-09	Not
NT5C1A	0.375554	-0.675599	0.397318	-1.7004	0.0890563	0.118347	Not
HPCAL4	4.97967	-1.84849	0.255213	-7.24294	4.39065123139933e-13	1.55635117652606e-12	Not
PPIE	1519.57	0.317102	0.0728172	4.35476	1.33211698838729e-05	2.73979612135723e-05	Not
BMP8B	460.201	-0.799877	0.106279	-7.52623	5.22272984307833e-14	1.94699928727892e-13	Not
OXCT2	8.82703	-0.139105	0.144089	-0.965409	0.33434	0.399505	Not
TRIT1	752.293	0.739477	0.0721769	10.2453	1.24184935835107e-24	8.52310498993782e-24	Not
MYCL	697.972	0.211737	0.110038	1.92422	0.0543271	0.0747406	Not
MFSD2A	848.613	-0.160038	0.13468	-1.18828	0.234722	0.28965	Not
CAP1	13624	-0.601151	0.060258	-9.97628	1.93586894941342e-23	1.24894977846351e-22	Not
PPT1	3869.65	0.380223	0.0792539	4.79753	1.60635424658536e-06	3.57946023520984e-06	Not
RLF	754.99	-5.86891e-05	0.075968	-0.00077255	0.999384	0.999486	Not
TMCO2	0.509308	1.34683	0.386056	3.48868	0.000485404	0.000858392	Not
ZMPSTE24	2519.01	-0.211481	0.0773311	-2.73474	0.00624295	0.00975965	Not
COL9A2	592.016	1.06895	0.196842	5.43046	5.6208361567244e-08	1.40257978735846e-07	Not
SMAP2	1455.11	-0.483927	0.0707282	-6.84206	7.80610920903921e-12	2.56787890537595e-11	Not
ZFP69B	81.4832	1.2852	0.105937	12.1318	7.16902286480584e-34	7.95373471228687e-33	Not
ZFP69	150.36	0.392309	0.0772678	5.07726	3.82906825200949e-07	8.96426451062604e-07	Not
EXO5	171.278	0.101312	0.0887637	1.14137	0.253717	0.310974	Not
ZNF684	78.9351	-0.783814	0.0785898	-9.97349	1.99113067654499e-23	1.28332689185725e-22	Not
RIMS3	256.738	-1.41985	0.176088	-8.06328	7.42722120614233e-16	3.0993447086326e-15	Not
NFYC	1558.32	-0.282481	0.0604134	-4.67581	2.92796695160856e-06	6.38057577109909e-06	Not
KCNQ4	145.104	-0.926656	0.190261	-4.87045	1.11343410416219e-06	2.51154720136029e-06	Not
CITED4	345.224	1.38474	0.191492	7.23135	4.78215497111039e-13	1.69173945208013e-12	Not
CTPS1	1534.56	1.12215	0.0761177	14.7423	3.45055141486923e-49	8.30478202706041e-48	Not
SLFNL1	15.5131	0.990413	0.196052	5.05177	4.37726786533706e-07	1.02047153503326e-06	Not
SCMH1	1312.43	-0.263655	0.0659137	-4.00001	6.33407366677286e-05	0.000122388	Not
FOXO6	51.3094	1.02144	0.179517	5.68995	1.27077771117345e-08	3.32750306808208e-08	Not
EDN2	49.9367	-2.73332	0.222972	-12.2586	1.51136576275387e-34	1.72698373043314e-33	Down
HIVEP3	259.129	-0.318811	0.132733	-2.40189	0.0163108	0.0241842	Not
GUCA2B	345.587	-5.97905	0.389778	-15.3397	4.15412769930381e-53	1.17394804692517e-51	Down
GUCA2A	2036.98	-5.0689	0.289373	-17.5168	1.06653142318497e-68	6.19893532562226e-67	Down
FOXJ3	1932.33	-0.20639	0.0589127	-3.50333	0.00045948	0.000814506	Not
RIMKLA	446.014	-1.51036	0.124672	-12.1146	8.83827318073105e-34	9.77228944361239e-33	Not
ZMYND12	41.7127	-0.918091	0.151816	-6.04741	1.47190763044578e-09	4.13557192964067e-09	Not
PPCS	1884.2	-0.423196	0.0673626	-6.28236	3.33461301877041e-10	9.81233944211557e-10	Not
CCDC30	53.9998	0.17873	0.123697	1.4449	0.148485	0.190283	Not
PPIH	1264.85	0.77694	0.0900681	8.62614	6.34589331786697e-18	3.0085436764594e-17	Not
YBX1	19555.6	0.194295	0.0715063	2.71718	0.00658416	0.0102642	Not
CLDN19	1.69434	-1.42432	0.391222	-3.6407	0.0002719	0.000493491	Not
P3H1	944.297	1.20717	0.095167	12.6847	7.18812845266118e-37	9.24438897633856e-36	Not
C1orf50	261.623	-0.0581695	0.0733981	-0.792521	0.428057	0.499233	Not
TMEM269	2.27519	0.862659	0.242959	3.55064	0.000384294	0.000686287	Not
SVBP	316.33	-0.290657	0.0816703	-3.55891	0.000372398	0.000665715	Not
ERMAP	447.006	-0.482011	0.0674906	-7.1419	9.20510059153883e-13	3.19886692161079e-12	Not
ZNF691	246.956	0.17769	0.0638972	2.78088	0.00542119	0.00854358	Not
SLC2A1	9718.46	1.79511	0.161575	11.1101	1.1207085680452e-28	9.39359299544039e-28	Not
FAM183A	11.616	1.5279	0.293843	5.19971	1.99596917759369e-07	4.77497430359094e-07	Not
EBNA1BP2	2648.7	0.759455	0.0761845	9.96863	2.09102726651824e-23	1.34637539372938e-22	Not
CFAP57	6.87223	0.777786	0.230805	3.36988	0.000752006	0.00130479	Not
TMEM125	1366.23	-0.35614	0.117631	-3.02761	0.00246494	0.00403827	Not
C1orf210	899.209	-1.55987	0.098974	-15.7604	5.82553591638192e-56	1.90957929003152e-54	Not
TIE1	495.691	-0.32634	0.13912	-2.34575	0.0189889	0.0279254	Not
MPL	7.38788	-0.468344	0.125866	-3.72099	0.000198444	0.000364932	Not
CDC20	2721.61	1.21283	0.11766	10.3079	6.49055327973557e-25	4.53616521571182e-24	Not
ELOVL1	4121.7	-0.169015	0.0804888	-2.09985	0.0357418	0.0505394	Not
MED8	1273.4	0.0343066	0.0572293	0.599459	0.548867	0.619823	Not
SZT2	1161.62	-0.34566	0.0860668	-4.01618	5.91488380729464e-05	0.000114607	Not
HYI	276.405	-0.385275	0.0821477	-4.69002	2.73172286732285e-06	5.97163758275998e-06	Not
PTPRF	15318.1	-0.940811	0.0960227	-9.7978	1.15069208908304e-22	7.13084839800633e-22	Not
KDM4A	1675.05	-0.60022	0.0582526	-10.3037	6.77725383983382e-25	4.72974586076718e-24	Not
ST3GAL3	170.956	-0.991955	0.0928472	-10.6837	1.21288171178523e-26	9.24306059106468e-26	Not
ARTN	71.1064	0.681458	0.146737	4.64407	3.41617895170607e-06	7.40305179395313e-06	Not
IPO13	1149.75	-0.0935897	0.0710123	-1.31794	0.187525	0.235644	Not
DPH2	1613.71	0.952632	0.0846448	11.2545	2.20158561718893e-29	1.92142866661971e-28	Not
ATP6V0B	5166.85	0.28165	0.114333	2.46342	0.0137619	0.020601	Not
B4GALT2	2063.46	0.516611	0.0829053	6.23135	4.62447042044762e-10	1.34661088493358e-09	Not
CCDC24	445.794	0.620472	0.110059	5.63764	1.72399319684257e-08	4.46975652939037e-08	Not
SLC6A9	696.374	-1.33093	0.135806	-9.80022	1.12337970491261e-22	6.9660274631699e-22	Not
KLF17	2.77522	-0.287613	0.289391	-0.993855	0.320293	0.384111	Not
DMAP1	1001.09	-0.125874	0.0728484	-1.72789	0.084008	0.112197	Not
ERI3	1762.55	0.444044	0.0858261	5.17377	2.29421963527207e-07	5.45963707142295e-07	Not
RNF220	2479.73	0.222616	0.059691	3.72948	0.000191878	0.000353391	Not
TMEM53	671.461	-0.471729	0.0960082	-4.91343	8.9498588307874e-07	2.03625498123699e-06	Not
ARMH1	25.1142	0.125033	0.166254	0.752064	0.452013	0.52369	Not
KIF2C	1288.74	1.43693	0.0882399	16.2844	1.27423197057703e-59	5.02238273261243e-58	Not
RPS8	49152.6	0.342113	0.0982159	3.48327	0.000495322	0.000875094	Not
BEST4	267.859	-5.79863	0.211546	-27.4107	2.04428470010364e-165	2.65361782638119e-162	Down
PLK3	581.385	0.794162	0.10063	7.89189	2.97650372895048e-15	1.19299102730331e-14	Not
TCTEX1D4	6.54082	0.336768	0.21484	1.56753	0.116992	0.152473	Not
BTBD19	118.044	1.30107	0.157806	8.24474	1.65520430868892e-16	7.18583792519107e-16	Not
PTCH2	70.1384	0.258395	0.145533	1.7755	0.075815	0.102032	Not
EIF2B3	770.227	0.524841	0.0737543	7.11608	1.11042665030628e-12	3.83829527926746e-12	Not
HECTD3	2926.52	-0.841946	0.0849067	-9.91613	3.54234679783804e-23	2.25623272818791e-22	Not
UROD	1380.72	-0.190003	0.0939106	-2.02323	0.0430495	0.0601476	Not
ZSWIM5	549.825	-0.472383	0.118856	-3.97441	7.05529852358731e-05	0.000135678	Not
HPDL	731.986	1.4236	0.17848	7.97622	1.5088101775712e-15	6.16021030981102e-15	Not
MUTYH	695.087	0.596653	0.0940163	6.34628	2.20588326324163e-10	6.56438224340178e-10	Not
TOE1	598.231	-0.0314912	0.0778126	-0.404705	0.685694	0.750655	Not
TESK2	273.328	-1.37417	0.0809644	-16.9725	1.31150903523356e-64	6.32088921411698e-63	Not
CCDC163	85.7416	0.346775	0.0875153	3.96245	7.41844781773091e-05	0.00014231	Not
MMACHC	574.748	0.330663	0.0777761	4.25147	2.12371409382898e-05	4.28328538646614e-05	Not
PRDX1	9272.05	0.450756	0.0741369	6.08005	1.20142107758203e-09	3.39420629738823e-09	Not
AKR1A1	5058.5	0.132687	0.0921854	1.43935	0.15005	0.192111	Not
NASP	3490.75	0.558312	0.0721364	7.73967	9.96789780135009e-15	3.87782094086089e-14	Not
CCDC17	35.9228	0.0430911	0.144544	0.298118	0.765613	0.822016	Not
GPBP1L1	4467.59	-0.687819	0.0525742	-13.0828	4.12787372694901e-39	5.87527992232633e-38	Not
TMEM69	872.362	0.155659	0.0656185	2.37218	0.0176834	0.0261081	Not
IPP	404.128	-0.291102	0.0625164	-4.65641	3.21776751239268e-06	6.98318671798907e-06	Not
MAST2	3149.1	-0.935862	0.0851846	-10.9863	4.4482998972896e-28	3.60586375104604e-27	Not
PIK3R3	613.297	0.190354	0.0967405	1.96768	0.0491049	0.0680819	Not
P3R3URF-PIK3R3	0.00772889	0.413347	4.75532	0.0869231	0.930733	0.941614	Not
TSPAN1	14097.6	-2.27832	0.163146	-13.9649	2.55226595768164e-44	4.70598205132758e-43	Down
P3R3URF	0.00952956	0.469912	5.04617	0.0931224	0.925806	0.939515	Not
POMGNT1	2233.48	0.600257	0.0740728	8.10361	5.3350500361913e-16	2.24554170459751e-15	Not
LURAP1	11.5426	-1.36141	0.149883	-9.08318	1.05452236404345e-19	5.53737997580635e-19	Not
RAD54L	437.896	1.47353	0.0964881	15.2716	1.1821958383003e-52	3.27899361361041e-51	Not
LRRC41	2982.81	0.10602	0.0516005	2.05463	0.0399151	0.0560418	Not
UQCRH	5048.42	-0.123426	0.0894593	-1.37969	0.167681	0.212864	Not
NSUN4	845.193	0.403908	0.0564131	7.15983	8.07769861619197e-13	2.81814853531399e-12	Not
FAAH	1883.41	0.209804	0.117829	1.78058	0.0749815	0.100994	Not
DMBX1	30.5336	6.2351	0.390109	15.983	1.67946297627216e-57	5.84987900017803e-56	Up
KNCN	0.277248	-0.235293	0.720504	-0.326567	0.743995	0.803324	Not
MKNK1	920.986	-0.38001	0.0569271	-6.67537	2.46608256753524e-11	7.84336714676227e-11	Not
MOB3C	706.112	-0.366031	0.0633752	-5.77561	7.66744473849266e-09	2.04959934792958e-08	Not
ATPAF1	1883.19	-0.388298	0.0649238	-5.98083	2.21999752040652e-09	6.16363492368963e-09	Not
TEX38	2.00238	0.380776	0.27187	1.40058	0.16134	0.20535	Not
EFCAB14	4456.35	-0.487024	0.0739072	-6.58966	4.40832714529944e-11	1.3788680778494e-10	Not
CYP4B1	16.6134	-2.76502	0.241025	-11.4719	1.82534504691761e-30	1.68673881133487e-29	Down
CYP4A11	1.32703	0.76634	0.420481	1.82253	0.0683747	0.0926845	Not
CYP4X1	367.55	2.90261	0.259372	11.1909	4.51617389157242e-29	3.86865032304472e-28	Up
CYP4Z1	3.97019	2.64266	0.401707	6.57858	4.74950348036472e-11	1.48153768449506e-10	Up
CYP4A22	1.3052	1.69478	0.628117	2.69819	0.00697166	0.0108397	Not
PDZK1IP1	4179.32	1.11785	0.169425	6.59789	4.17047870504461e-11	1.30615072970763e-10	Not
TAL1	47.9456	-1.07861	0.145255	-7.42566	1.12215685087434e-13	4.10782403522735e-13	Not
STIL	822.716	1.19914	0.0926653	12.9406	2.65598874301075e-38	3.63676208264151e-37	Not
CMPK1	8416.1	-0.327819	0.0918415	-3.5694	0.0003578	0.000641031	Not
FOXE3	10.6017	-0.166083	0.254979	-0.65136	0.514814	0.586163	Not
FOXD2	529.306	-0.943494	0.150867	-6.2538	4.00591989831019e-10	1.17221620589116e-09	Not
TRABD2B	64.1467	-1.0895	0.18155	-6.00109	1.95992493987919e-09	5.45947045842455e-09	Not
SLC5A9	142.244	0.967743	0.229846	4.21039	2.5493053289912e-05	5.10306611090652e-05	Not
SPATA6	216.537	-0.431122	0.108583	-3.97044	7.17389058365211e-05	0.000137795	Not
AGBL4	12.0741	1.01837	0.290441	3.50629	0.000454404	0.000806095	Not
BEND5	24.2323	-2.56743	0.176033	-14.5849	3.50292347690669e-48	7.88502000217921e-47	Down
ELAVL4	19.0779	-3.31606	0.221562	-14.9667	1.21166240269009e-50	3.11809679991869e-49	Down
DMRTA2	59.2003	5.1826	0.410163	12.6355	1.34621532383415e-36	1.70986031117904e-35	Up
FAF1	1887.76	0.226461	0.0557156	4.06459	4.81168952403921e-05	9.38761590406488e-05	Not
CDKN2C	384.356	-0.617536	0.103031	-5.99372	2.05098059034127e-09	5.70657946192268e-09	Not
C1orf185	0.127472	0.409587	1.66582	0.245878	0.805777	0.855142	Not
RNF11	1824.4	-0.988981	0.076721	-12.8906	5.08427634709993e-38	6.89386801910743e-37	Not
TTC39A	1875.31	-0.329143	0.122224	-2.69295	0.00708236	0.0110012	Not
EPS15	1873.34	-0.368465	0.0737785	-4.9942	5.9079356255102e-07	1.36554385760101e-06	Not
OSBPL9	1866.46	-0.191789	0.0615491	-3.11603	0.00183303	0.0030479	Not
NRDC	3732.34	0.232879	0.0463107	5.02861	4.94037218863379e-07	1.1473519428064e-06	Not
RAB3B	224.822	-1.0047	0.236262	-4.25248	2.11413561682426e-05	4.26485024815429e-05	Not
TXNDC12	3323.66	0.38843	0.0579931	6.69786	2.11500360936351e-11	6.76099741880102e-11	Not
KTI12	323.834	0.097922	0.063209	1.54918	0.121339	0.157695	Not
BTF3L4	1059.74	0.326201	0.0888034	3.6733	0.000239442	0.00043682	Not
ZFYVE9	623.59	-0.525198	0.0727142	-7.22278	5.09365587536937e-13	1.79964749681214e-12	Not
CC2D1B	1209.56	-0.179026	0.0547871	-3.26767	0.00108437	0.001849	Not
ORC1	538.636	0.9906	0.103225	9.59651	8.27008123454028e-22	4.89443014339616e-21	Not
PRPF38A	1861.84	-0.0593064	0.0534588	-1.10938	0.267265	0.326182	Not
TUT4	780.337	0.279841	0.0965069	2.8997	0.00373523	0.00598887	Not
GPX7	221.553	0.401611	0.150835	2.66259	0.00775419	0.0119874	Not
SHISAL2A	11.9485	-0.776347	0.195248	-3.97621	7.00219206102173e-05	0.000134683	Not
COA7	1224.15	0.257536	0.0600832	4.28631	1.81662363569923e-05	3.68491288787371e-05	Not
ZYG11B	977.103	-0.71821	0.0903768	-7.94684	1.91333847248171e-15	7.76623168598944e-15	Not
ZYG11A	4.37876	-0.466777	0.257463	-1.81298	0.0698343	0.0945514	Not
ECHDC2	1392	-0.412062	0.0990455	-4.16033	3.17786164982243e-05	6.30617042230865e-05	Not
SCP2	4425.47	-1.14158	0.0770207	-14.8217	1.06005981705075e-49	2.61271198706267e-48	Not
PODN	696.073	-1.04327	0.184193	-5.66401	1.47872464916938e-08	3.85386797536837e-08	Not
SLC1A7	277.003	1.37525	0.277922	4.94832	7.48558248849765e-07	1.71392023322598e-06	Not
CPT2	1233.38	-1.43131	0.072541	-19.7311	1.16636430125138e-86	1.5449169598412e-84	Not
CZIB	908.358	-0.345801	0.0581331	-5.94844	2.70711376841917e-09	7.46709338219147e-09	Not
MAGOH	1110.27	0.484637	0.0723001	6.70313	2.0399883101392e-11	6.53192112920907e-11	Not
LRP8	791.28	2.88374	0.112007	25.746	3.57452836555764e-146	2.48570149306331e-143	Up
DMRTB1	0.358127	1.07768	0.99196	1.08642	0.277294	0.337365	Not
GLIS1	18.3414	0.0176874	0.191688	0.0922714	0.926482	0.939515	Not
NDC1	2120.39	0.622423	0.0824013	7.55355	4.2353773996566e-14	1.58559956448209e-13	Not
YIPF1	959.864	-0.404519	0.0625929	-6.4627	1.02850465465826e-10	3.13494272555588e-10	Not
DIO1	3.95619	-0.0892941	0.256794	-0.347726	0.728046	0.789034	Not
HSPB11	445.84	0.14903	0.0861898	1.7291	0.083792	0.111932	Not
LRRC42	996.822	0.377966	0.0726833	5.20018	1.99094762184328e-07	4.76354646656555e-07	Not
LDLRAD1	10.5903	1.65488	0.286604	5.77411	7.73621698773341e-09	2.06640190546661e-08	Not
TMEM59	10159	-1.08465	0.0764948	-14.1794	1.22912986739141e-45	2.45460386133109e-44	Not
TCEANC2	437.92	-0.128266	0.0575334	-2.22941	0.0257865	0.0372056	Not
AL357673.1	0.982502	0.132933	0.271413	0.489779	0.62429	0.69294	Not
CDCP2	1.12613	-0.315482	0.262791	-1.20051	0.229943	0.284322	Not
CYB5RL	156.808	0.306304	0.0851747	3.59618	0.000322922	0.000581541	Not
MRPL37	3893.92	0.607387	0.0786049	7.72708	1.10040347042692e-14	4.27152232310258e-14	Not
SSBP3	2937.09	-0.284598	0.0687454	-4.13989	3.47469353792873e-05	6.86790761110651e-05	Not
ACOT11	1124.49	-0.826827	0.116434	-7.10124	1.23645864151605e-12	4.26560705332369e-12	Not
FAM151A	59.4657	-2.32682	0.130866	-17.7802	1.005523713018e-70	6.3773785720435e-69	Down
MROH7	39.7563	-0.640245	0.2077	-3.08254	0.00205243	0.00339617	Not
MROH7-TTC4	3.18546	-0.84117	0.252065	-3.33712	0.000846525	0.00145981	Not
TTC4	81.1224	-0.0337538	0.0615153	-0.548706	0.583207	0.653824	Not
PARS2	395.068	0.193189	0.0809199	2.38742	0.0169673	0.0250908	Not
TTC22	1233.2	-1.55228	0.104537	-14.8491	7.05194095679883e-50	1.7516289736653e-48	Not
LEXM	8.416	-2.52655	0.173566	-14.5567	5.29223088747152e-48	1.17900489256245e-46	Down
DHCR24	9362.71	-0.18824	0.100812	-1.86723	0.0618693	0.0844544	Not
TMEM61	56.588	-1.42403	0.233014	-6.11135	9.87890015761715e-10	2.80723971058032e-09	Not
BSND	0.941997	0.755358	0.407337	1.85438	0.0636849	0.0867746	Not
PCSK9	2402.94	2.71927	0.189348	14.3612	9.06172376819066e-47	1.90335300421187e-45	Up
USP24	2397.66	0.143256	0.0696468	2.05689	0.0396966	0.055755	Not
PLPP3	1199.62	-1.51836	0.0880155	-17.251	1.09938062512643e-66	5.76982214335222e-65	Not
PRKAA2	115.795	-1.92706	0.311748	-6.18146	6.35108201236177e-10	1.83067235918129e-09	Not
FYB2	10.3803	-0.662738	0.306438	-2.16271	0.0305633	0.0436651	Not
C8A	0.606002	2.11832	0.801804	2.64194	0.00824326	0.0127072	Up
C8B	0.600374	1.77965	0.759568	2.34298	0.0191305	0.0281125	Not
DAB1	43.7938	0.826445	0.248949	3.31973	0.00090103	0.00154886	Not
OMA1	561.624	-0.142791	0.0838127	-1.70369	0.0884397	0.117632	Not
TACSTD2	1539.88	5.00914	0.283982	17.6389	1.23842063553963e-69	7.46541430173133e-68	Up
MYSM1	921.499	0.135145	0.119112	1.1346	0.256542	0.314218	Not
JUN	10082.3	0.332269	0.110991	2.99366	0.00275655	0.00449182	Not
FGGY	1352.54	1.94221	0.221873	8.75372	2.06432274594671e-18	1.01041800367844e-17	Not
HOOK1	1730.59	-0.0516046	0.105675	-0.488335	0.625312	0.693877	Not
CYP2J2	1147.7	-0.76717	0.109928	-6.97882	2.97672044594866e-12	1.00415321904134e-11	Not
C1orf87	1.23562	2.05376	0.4796	4.28224	1.85018845076213e-05	3.75026226574947e-05	Up
NFIA	1407.45	-0.113633	0.120381	-0.943948	0.345196	0.41114	Not
TM2D1	723.659	0.00881868	0.0807769	0.109173	0.913065	0.935502	Not
PATJ	2430.74	0.0423063	0.0810013	0.522292	0.601467	0.671474	Not
L1TD1	1027.92	1.00789	0.370708	2.71883	0.00655134	0.0102163	Not
KANK4	50.9268	-1.09435	0.235279	-4.65129	3.29870279520165e-06	7.15564194801373e-06	Not
USP1	1832.5	0.2037	0.0823324	2.47411	0.0133567	0.0200284	Not
DOCK7	1192.01	-0.106618	0.0738405	-1.44389	0.14877	0.190584	Not
ANGPTL3	3.2798	1.21362	0.304649	3.98368	6.78576573333884e-05	0.000130727	Not
ATG4C	321.951	-0.323669	0.0855473	-3.78351	0.00015463	0.000287509	Not
FOXD3	6.82389	-3.48484	0.316891	-10.997	3.95177118152483e-28	3.21005159263537e-27	Down
ALG6	527.874	0.0928258	0.0800392	1.15975	0.246149	0.302383	Not
ITGB3BP	483.043	0.622599	0.103245	6.03031	1.63647797828668e-09	4.58538821632177e-09	Not
EFCAB7	155.013	0.304458	0.0869544	3.50136	0.000462896	0.000820189	Not
PGM1	2589.1	-1.43204	0.106616	-13.4318	3.93938419755573e-41	6.10698644192735e-40	Not
ROR1	111.039	-1.84491	0.200307	-9.21042	3.24849405718728e-20	1.75406067075689e-19	Not
UBE2U	0.338127	1.32576	0.808827	1.63911	0.101191	0.133371	Not
CACHD1	268.902	0.318009	0.152941	2.07929	0.0375911	0.053012	Not
RAVER2	1534.65	-1.11398	0.0810535	-13.7437	5.55277469559417e-43	9.48404176297491e-42	Not
JAK1	5235.45	-0.439529	0.0658003	-6.67974	2.39364804876632e-11	7.6229507944928e-11	Not
AK4	1397.63	0.109635	0.158054	0.693654	0.487899	0.559311	Not
DNAJC6	184.927	0.176989	0.168884	1.04799	0.294643	0.356203	Not
LEPROT	2587.02	-0.623839	0.0713396	-8.74463	2.23738295153304e-18	1.09237922390421e-17	Not
LEPR	231.594	-1.43445	0.148145	-9.68274	3.57002459678406e-22	2.1580859647309e-21	Not
PDE4B	536.745	-0.128058	0.177679	-0.720727	0.471078	0.542646	Not
SGIP1	133.965	1.18152	0.17769	6.64931	2.94479641736496e-11	9.32024236711851e-11	Not
TCTEX1D1	11.0626	-0.476603	0.172262	-2.76674	0.00566202	0.00889648	Not
INSL5	167.418	-5.77903	0.557308	-10.3695	3.41134798835477e-25	2.4197579847452e-24	Down
WDR78	128.606	-2.25969	0.149893	-15.0753	2.35341920016912e-51	6.23447962537319e-50	Down
MIER1	1570.67	-1.26492	0.099532	-12.7087	5.29091308482017e-37	6.83605631549659e-36	Not
SLC35D1	2289.58	-1.30404	0.0910106	-14.3284	1.45397273552328e-46	3.02783990731271e-45	Not
C1orf141	0.837792	-0.213108	0.363867	-0.585677	0.558093	0.628855	Not
IL23R	30.3331	-0.728029	0.16184	-4.49844	6.84534280952642e-06	1.44514441986652e-05	Not
IL12RB2	19.241	-0.203361	0.179417	-1.13345	0.257024	0.314749	Not
SERBP1	10540.9	0.254532	0.0611223	4.16431	3.12298284598807e-05	6.20425209310752e-05	Not
GADD45A	903.015	-0.129806	0.097909	-1.32578	0.184913	0.232677	Not
GNG12	4900.72	-1.10941	0.0902549	-12.292	9.99951119911268e-35	1.15071207185534e-33	Not
DIRAS3	23.9589	-0.836828	0.18333	-4.5646	5.00452889653244e-06	1.06986365990759e-05	Not
WLS	2451.48	-0.930905	0.0849138	-10.9629	5.75986240089367e-28	4.64006126635501e-27	Not
RPE65	4.81705	0.866073	0.388447	2.22958	0.0257755	0.0371951	Not
DEPDC1	515.767	0.745177	0.122282	6.09393	1.10169227703838e-09	3.12106071965871e-09	Not
LRRC7	18.2938	-1.455	0.172109	-8.45394	2.81636804154113e-17	1.27945641943181e-16	Not
LRRC40	426.746	-0.34054	0.0932457	-3.65208	0.000260127	0.000472961	Not
SRSF11	3767.06	0.404098	0.0709432	5.69609	1.22587291935188e-08	3.21510932283142e-08	Not
ANKRD13C	715.07	-0.422377	0.0727341	-5.80714	6.35500695736199e-09	1.70838520594775e-08	Not
HHLA3	168.638	0.288597	0.108032	2.67139	0.00755374	0.011698	Not
CTH	254.331	-0.342196	0.128126	-2.67078	0.00756748	0.0117183	Not
PTGER3	147.668	-1.12957	0.20944	-5.3933	6.91743618252039e-08	1.71622578886155e-07	Not
ZRANB2	2134.16	0.129132	0.0941415	1.37168	0.170162	0.215691	Not
NEGR1	204.562	-3.07424	0.182065	-16.8854	5.76497222266018e-64	2.7048138348775e-62	Down
LRRIQ3	26.1517	0.658512	0.182809	3.60219	0.000315554	0.000568797	Not
FPGT	514.79	-0.305414	0.0964234	-3.16742	0.00153796	0.00257864	Not
FPGT-TNNI3K	8.10031	-0.731674	0.263132	-2.78063	0.0054253	0.00854938	Not
TNNI3K	1.69091	-1.01568	0.31138	-3.26185	0.00110686	0.0018857	Not
LRRC53	1.43085	-0.954719	0.517547	-1.8447	0.0650813	0.0885348	Not
ERICH3	2.64896	-2.63683	0.371881	-7.09052	1.3361252492176e-12	4.60047652122298e-12	Down
CRYZ	1039.96	0.362701	0.122122	2.96998	0.00297814	0.00482826	Not
TYW3	614.296	-0.0870039	0.0812484	-1.07084	0.284242	0.34498	Not
LHX8	0.511973	1.56127	0.876567	1.78112	0.0748936	0.100882	Not
SLC44A5	203.46	-0.113864	0.298003	-0.382092	0.702393	0.766136	Not
ACADM	1385.9	-1.3348	0.1031	-12.9467	2.45387815187674e-38	3.36712202221226e-37	Not
RABGGTB	2000.64	0.68224	0.0811718	8.4049	4.28241703457973e-17	1.92348193956867e-16	Not
MSH4	10.4893	1.41666	0.294155	4.81604	1.46435653501038e-06	3.27053063697948e-06	Not
ASB17	0.218765	0.928235	1.35103	0.687056	0.492047	0.563369	Not
ST6GALNAC3	75.2167	-1.38494	0.149091	-9.28925	1.55380868732343e-20	8.54638670928659e-20	Not
ST6GALNAC5	103.94	0.552292	0.211575	2.61039	0.00904399	0.0138712	Not
PIGK	923.259	-0.230286	0.0774494	-2.97337	0.00294552	0.00477975	Not
AK5	26.6084	-1.37801	0.230646	-5.97455	2.30722765181671e-09	6.39852294666332e-09	Not
AC118549.1	1250.91	0.377011	0.0725717	5.19502	2.04701481545555e-07	4.8916820657505e-07	Not
USP33	1752.8	-0.314841	0.074583	-4.22134	2.42849766121161e-05	4.86975056245636e-05	Not
MIGA1	577.39	-0.504273	0.101372	-4.97447	6.54267396288725e-07	1.50599840089109e-06	Not
NEXN	396.029	-2.18588	0.203978	-10.7163	8.53888244695554e-27	6.55343240538712e-26	Down
FUBP1	2985.49	0.313184	0.0591759	5.29243	1.20703926762146e-07	2.93778269748219e-07	Not
DNAJB4	356.707	-1.11799	0.12031	-9.29259	1.50576806957582e-20	8.28683156662258e-20	Not
GIPC2	1253.36	-0.682584	0.116451	-5.86158	4.58487734402007e-09	1.24594761710279e-08	Not
PTGFR	66.9457	-1.06748	0.19932	-5.35561	8.52694199523598e-08	2.09976081433211e-07	Not
IFI44L	438.97	0.401742	0.248125	1.61911	0.105423	0.138481	Not
IFI44	411.423	0.904618	0.183344	4.93398	8.05710155541807e-07	1.83980091926287e-06	Not
ADGRL4	365.189	-0.0811609	0.133258	-0.609053	0.542489	0.613439	Not
ADGRL2	391.339	-1.12325	0.149831	-7.49679	6.53989536326349e-14	2.42364489185579e-13	Not
TTLL7	93.7778	-1.56662	0.209053	-7.49388	6.68654775366747e-14	2.47657925264712e-13	Not
PRKACB	1935.19	-1.99742	0.15532	-12.8601	7.55209502381119e-38	1.01692145372495e-36	Not
SAMD13	275.18	-1.22033	0.145853	-8.36687	5.91665602633249e-17	2.63743611466849e-16	Not
DNASE2B	8.30416	-0.764209	0.183962	-4.15417	3.26464543118067e-05	6.47310704587768e-05	Not
RPF1	1138.4	0.0784079	0.0731069	1.07251	0.28349	0.344258	Not
GNG5	3335.32	-0.237367	0.0662067	-3.58524	0.000336767	0.000605297	Not
SPATA1	18.7188	0.411394	0.195833	2.10074	0.0356642	0.0504407	Not
CTBS	695.869	-0.566104	0.0922809	-6.13457	8.53907634424512e-10	2.43717906037521e-09	Not
SSX2IP	1045.19	0.591902	0.0924351	6.40344	1.51919284866681e-10	4.57402256941262e-10	Not
LPAR3	36.9602	-0.369819	0.277771	-1.33138	0.183064	0.230574	Not
MCOLN2	382.855	-1.75013	0.195617	-8.94668	3.66322342140755e-19	1.86474831995363e-18	Not
WDR63	8.47769	0.367381	0.224192	1.63869	0.101279	0.133478	Not
MCOLN3	89.5067	0.712266	0.245661	2.89938	0.00373896	0.00599434	Not
SYDE2	165.676	-0.351117	0.124275	-2.82533	0.00472322	0.00748299	Not
C1orf52	422.091	-0.0548335	0.0610029	-0.898867	0.368723	0.436253	Not
BCL10	1384.18	-0.945696	0.0892835	-10.5921	3.2438943551313e-26	2.41444445675694e-25	Not
DDAH1	4924.53	0.00589528	0.0800323	0.0736613	0.94128	0.949374	Not
CCN1	2542.56	-0.116419	0.178592	-0.651869	0.514485	0.585916	Not
ZNHIT6	802.044	0.530524	0.0668669	7.93403	2.12138630872476e-15	8.58385553141726e-15	Not
COL24A1	59.666	0.796719	0.225239	3.53722	0.000404364	0.000721005	Not
ODF2L	610.067	0.355324	0.111927	3.17462	0.00150035	0.00252013	Not
CLCA2	20.2345	-1.43335	0.367437	-3.90094	9.58208932650956e-05	0.000181969	Not
CLCA1	12972.4	-2.52016	0.409895	-6.1483	7.83172085373873e-10	2.24417125449811e-09	Down
CLCA4	3808.3	-5.33851	0.395209	-13.5081	1.4013995404884e-41	2.21662473215675e-40	Down
SH3GLB1	3739.26	-0.578215	0.064074	-9.02417	1.8106202564088e-19	9.38870493010275e-19	Not
SELENOF	5809.48	-0.0138295	0.0906211	-0.152608	0.878707	0.911816	Not
HS2ST1	1503.18	0.534141	0.0842075	6.34316	2.25104042434077e-10	6.69671628759958e-10	Not
AC093155.3	0.957558	0.575177	0.622976	0.923273	0.355865	0.422683	Not
LMO4	1200.72	-0.345785	0.125684	-2.75122	0.0059374	0.00930964	Not
PKN2	1847.37	-0.352466	0.0938955	-3.75381	0.000174165	0.000322252	Not
GTF2B	865.891	-0.291963	0.0689419	-4.23491	2.28638296889861e-05	4.59738444392202e-05	Not
KYAT3	869.394	0.0694799	0.0870769	0.797914	0.42492	0.496021	Not
RBMXL1	570.166	-0.0322644	0.0753913	-0.427959	0.668681	0.735255	Not
GBP3	1869.89	-1.27091	0.156542	-8.11866	4.71367094161053e-16	1.98959217221111e-15	Not
GBP1	1601.18	-0.229316	0.162928	-1.40747	0.159289	0.203032	Not
GBP2	2372.63	-0.849488	0.131321	-6.46881	9.87794061483547e-11	3.01510239397181e-10	Not
GBP7	5.19796	2.34839	0.338874	6.92997	4.2093618095673e-12	1.40801380852233e-11	Up
GBP4	1381.98	0.0917036	0.213288	0.429953	0.66723	0.733908	Not
GBP5	426.938	0.178112	0.21977	0.810448	0.417683	0.488421	Not
GBP6	3.74417	1.21481	0.311547	3.89928	9.64781362767665e-05	0.000183146	Not
LRRC8B	840.884	0.305912	0.0902137	3.39097	0.000696463	0.00121361	Not
LRRC8C	276.603	-0.643041	0.135888	-4.73216	2.22147122050746e-06	4.89633983863491e-06	Not
AC093423.3	0.0881541	0.624666	0.808705	0.772427	0.439862	0.511255	Not
LRRC8D	1430.62	-0.184853	0.0568386	-3.25225	0.00114494	0.00194784	Not
ZNF326	1219	-0.0337873	0.0879859	-0.384008	0.700973	0.764758	Not
BARHL2	0.435416	1.61979	0.795962	2.03501	0.04185	0.0585851	Not
ZNF644	1312.81	-0.0298753	0.0943318	-0.316704	0.751468	0.809519	Not
HFM1	5.01159	-1.00276	0.285046	-3.51789	0.000434995	0.000773426	Not
CDC7	333.184	1.00724	0.109137	9.22909	2.72951531465397e-20	1.48246562598682e-19	Not
TGFBR3	747.068	-1.2788	0.155242	-8.23746	1.7590038432845e-16	7.62626671845749e-16	Not
BRDT	0.93334	2.14479	0.464795	4.61448	3.94083815488263e-06	8.49369711243301e-06	Up
EPHX4	257.161	4.419	0.165087	26.7677	7.6862726959899e-158	7.12663884112473e-155	Up
SETSIP	6.01835	1.65427	0.197026	8.39622	4.61089652733432e-17	2.06673034723127e-16	Not
BTBD8	17.2489	0.00951287	0.162489	0.0585447	0.953315	0.959524	Not
C1orf146	1.18951	0.238623	0.283782	0.84087	0.400421	0.469929	Not
GLMN	271.893	0.701916	0.0943472	7.43971	1.00903922855648e-13	3.70348780758212e-13	Not
RPAP2	589.151	0.426783	0.0888774	4.80193	1.57146921756567e-06	3.5041316004605e-06	Not
GFI1	151.906	-0.852107	0.193474	-4.40425	1.06148345824521e-05	2.20366184193331e-05	Not
EVI5	673.418	-0.0648968	0.0977904	-0.663631	0.506926	0.578432	Not
RPL5	37728.7	0.162179	0.0868968	1.86634	0.0619944	0.0846192	Not
DIPK1A	514.308	-0.439914	0.0870917	-5.05116	4.39138266460526e-07	1.02339451660717e-06	Not
MTF2	754.76	0.187294	0.0793624	2.35999	0.0182754	0.0269515	Not
TMED5	2639.1	-0.229561	0.098711	-2.32558	0.0200407	0.0293658	Not
CCDC18	183.367	0.909417	0.12541	7.25158	4.11934581813769e-13	1.46231143892359e-12	Not
DR1	2310.8	-0.0190439	0.0722669	-0.263521	0.792149	0.844083	Not
FNBP1L	2544.14	0.216112	0.0815382	2.65044	0.00803867	0.0124065	Not
BCAR3	686.355	-1.41608	0.0952574	-14.8658	5.49305812111357e-50	1.37298247337872e-48	Not
DNTTIP2	1850.79	0.259754	0.0666712	3.89605	9.77746600020051e-05	0.000185517	Not
GCLM	815.563	0.254284	0.0853144	2.98055	0.00287732	0.0046761	Not
ABCA4	15.6092	0.298146	0.250698	1.18926	0.234336	0.289239	Not
ARHGAP29	495.912	0.0592745	0.149367	0.396839	0.691486	0.75606	Not
ABCD3	2442.54	-1.07888	0.0762656	-14.1464	1.96572099584912e-45	3.86611651617963e-44	Not
F3	1683.38	0.37211	0.15533	2.3956	0.0165931	0.0245766	Not
SLC44A3	1988.27	-0.170288	0.0971986	-1.75196	0.07978	0.106939	Not
CNN3	4121.74	-0.194559	0.0943705	-2.06165	0.0392414	0.0551834	Not
ALG14	545.849	-0.236081	0.0756618	-3.12022	0.00180716	0.00300771	Not
TLCD4	989.777	-1.5742	0.15727	-10.0096	1.38373401867551e-23	9.01394616180359e-23	Not
TLCD4-RWDD3	17.7572	-0.390019	0.119979	-3.25072	0.00115114	0.00195755	Not
RWDD3	139.995	-0.249109	0.0878057	-2.83705	0.0045533	0.00722554	Not
PTBP2	332.361	-0.965248	0.124199	-7.77182	7.73685935869184e-15	3.03046446536087e-14	Not
DPYD	358.504	-1.70279	0.185275	-9.19062	3.90565482897574e-20	2.09784841862032e-19	Not
SNX7	1235.29	-0.39112	0.0771663	-5.06853	4.00894348944056e-07	9.37522684156825e-07	Not
PLPPR5	3.96184	-1.36469	0.267678	-5.09824	3.42821638836619e-07	8.05488129574974e-07	Not
PLPPR4	68.6293	0.55277	0.171026	3.23207	0.00122896	0.00208241	Not
PALMD	149.505	-0.977756	0.175445	-5.57299	2.50399007138016e-08	6.39496205139601e-08	Not
FRRS1	174.44	-0.960993	0.137091	-7.00987	2.38535305654552e-12	8.09432020982882e-12	Not
AGL	947.103	-0.824585	0.094416	-8.73353	2.4683437963381e-18	1.20242987386788e-17	Not
SLC35A3	2957.99	-0.878815	0.100857	-8.71347	2.94705435910805e-18	1.42954896427984e-17	Not
MFSD14A	1545.97	0.0226285	0.0604245	0.374491	0.708039	0.771342	Not
SASS6	283.817	0.658525	0.102856	6.40241	1.52939436844768e-10	4.60402562585727e-10	Not
TRMT13	382.158	0.23055	0.0885633	2.60322	0.00923519	0.01415	Not
LRRC39	16.4636	-0.0393682	0.149707	-0.262968	0.792575	0.844345	Not
DBT	796.135	-0.492009	0.0778933	-6.31645	2.6763389025639e-10	7.92803815180614e-10	Not
RTCA	1236.21	-0.0302752	0.0531617	-0.569493	0.569022	0.639801	Not
CDC14A	249.376	-1.92907	0.105501	-18.2848	1.09388014492142e-74	8.09845638850377e-73	Not
GPR88	5.37986	-2.39284	0.247245	-9.67803	3.73834422444433e-22	2.25563372773956e-21	Down
VCAM1	541.836	-0.801665	0.153863	-5.21025	1.88589548815105e-07	4.51886180775155e-07	Not
EXTL2	395.694	0.000596445	0.0928026	0.00642703	0.994872	0.995741	Not
SLC30A7	1336.61	0.336799	0.0992145	3.39465	0.000687155	0.00119846	Not
DPH5	751.457	0.428328	0.0807941	5.30147	1.14874691962749e-07	2.80150942786408e-07	Not
S1PR1	405.735	-1.10977	0.128499	-8.63643	5.79943810828921e-18	2.76292780539514e-17	Not
OLFM3	5.7456	-3.17239	0.388276	-8.17045	3.07235468052816e-16	1.3121697298654e-15	Down
COL11A1	1345.3	6.27792	0.247055	25.411	1.90607393937045e-142	1.19719889269297e-139	Up
RNPC3	336.811	0.119167	0.108821	1.09507	0.273486	0.333148	Not
AMY2B	108.557	0.34133	0.180088	1.89535	0.0580456	0.0795192	Not
AMY2A	0.507488	1.04463	0.627468	1.66484	0.0959447	0.126838	Not
AMY1A	0.0435242	0.305099	1.5009	0.203277	0.838918	0.881854	Not
AMY1B	0.0929791	0.563277	0.913231	0.616795	0.53737	0.608463	Not
AMY1C	0.00225043	0.508219	5.50724	0.0922818	0.926474	0.939515	Not
PRMT6	725.407	-0.0932367	0.0886893	-1.05127	0.293133	0.354531	Not
NTNG1	14.6864	-2.81397	0.355978	-7.90489	2.68177634229538e-15	1.07819259056026e-14	Down
VAV3	3216.63	-0.416666	0.1794	-2.32255	0.0202034	0.0295924	Not
SLC25A24	2429.09	-0.802695	0.0966062	-8.30894	9.6559646440676e-17	4.25076390650328e-16	Not
NBPF4	12.4255	0.590662	0.319882	1.8465	0.0648194	0.0882402	Not
NBPF6	6.52081	1.24948	0.383153	3.26105	0.00111002	0.00189059	Not
FAM102B	1423.45	-0.444221	0.0964445	-4.60597	4.10538851003613e-06	8.83661504299286e-06	Not
HENMT1	610.067	1.17895	0.132425	8.90281	5.4450001741038e-19	2.75161168933234e-18	Not
PRPF38B	2133.84	0.416394	0.0748053	5.56638	2.60088225662144e-08	6.6363226862372e-08	Not
FNDC7	0.889884	1.10228	0.391529	2.81531	0.00487302	0.00770965	Not
STXBP3	1567.69	-0.386489	0.079908	-4.83668	1.32028658893796e-06	2.95962470333998e-06	Not
AKNAD1	15.3316	1.67413	0.214626	7.80023	6.17931364726263e-15	2.43409702662049e-14	Not
GPSM2	2279.71	1.27826	0.106644	11.9862	4.19600518929683e-33	4.47183453972625e-32	Not
CLCC1	659.652	0.0198649	0.0562293	0.353283	0.723876	0.785605	Not
WDR47	327.094	-0.430654	0.0669231	-6.43506	1.23426895095262e-10	3.74278940102764e-10	Not
TAF13	687.61	-0.515802	0.0909407	-5.67186	1.4125923592157e-08	3.68743609415322e-08	Not
TMEM167B	1344.08	-0.546649	0.0680303	-8.03537	9.32934524800097e-16	3.87151920980023e-15	Not
C1orf194	5.53984	0.276273	0.245546	1.12514	0.260531	0.318643	Not
KIAA1324	4318.58	-0.30813	0.205396	-1.50018	0.133568	0.172529	Not
SARS1	5471.41	0.100567	0.0711856	1.41275	0.15773	0.20115	Not
CELSR2	747.474	0.92731	0.118732	7.81011	5.71391568958606e-15	2.25533453054795e-14	Not
PSRC1	468.722	1.33187	0.0940383	14.1631	1.54998081734997e-45	3.06704029416883e-44	Not
MYBPHL	21.3943	5.79777	0.501065	11.5709	5.78834467783738e-31	5.48709149085549e-30	Up
SORT1	4582.41	-0.501121	0.0744286	-6.7329	1.66313127603368e-11	5.34723069280908e-11	Not
PSMA5	4524.68	0.423247	0.07503	5.64104	1.69023493733309e-08	4.38690542052955e-08	Not
SYPL2	20.7625	-1.95322	0.190128	-10.2732	9.30802563092381e-25	6.4474054450273e-24	Not
ATXN7L2	219.691	1.0512	0.0870612	12.0743	1.44459931741558e-33	1.5793258455586e-32	Not
CYB561D1	540.137	-0.785065	0.08364	-9.38624	6.21778892960414e-21	3.51223000430294e-20	Not
AMIGO1	277.94	-0.410437	0.112318	-3.65424	0.000257944	0.00046921	Not
GPR61	5.8699	0.0846261	0.173381	0.488092	0.625484	0.694028	Not
GNAI3	3542.91	-0.0233813	0.0595009	-0.392956	0.694352	0.75864	Not
GNAT2	0.0475034	0.450947	1.40878	0.320097	0.748895	0.807137	Not
AMPD2	1926.85	1.0995	0.0773533	14.214	7.50400007736423e-46	1.52039943294858e-44	Not
GSTM4	1109.02	-0.887812	0.114882	-7.72805	1.09207451191072e-14	4.24088209441836e-14	Not
GSTM2	147.18	-1.51633	0.130433	-11.6253	3.0657215810257e-31	2.96241513171967e-30	Not
GSTM1	179.562	-1.47656	0.317978	-4.64358	3.42425546832513e-06	7.41972826883581e-06	Not
GSTM5	57.3136	-2.99126	0.167248	-17.8851	1.53938727761485e-71	1.01261519197429e-69	Down
GSTM3	653.354	-0.978277	0.19018	-5.14394	2.69029192750203e-07	6.37258809250512e-07	Not
EPS8L3	5970.05	-0.185962	0.108234	-1.71814	0.0857706	0.114363	Not
CSF1	828.212	-1.00182	0.118725	-8.4382	3.22261583739547e-17	1.45788924186634e-16	Not
AHCYL1	4475.18	-0.286864	0.0525467	-5.45922	4.782318937501e-08	1.19887385132074e-07	Not
STRIP1	1241.54	0.00498629	0.0538124	0.0926607	0.926173	0.939515	Not
ALX3	0.607004	2.09479	0.914248	2.29127	0.0219478	0.0319908	Up
UBL4B	0.883002	0.495826	0.332482	1.49129	0.135886	0.17529	Not
SLC6A17	12.5312	-1.00201	0.234	-4.28211	1.8513203497911e-05	3.75216597593239e-05	Not
KCNC4	505.162	0.492079	0.111527	4.41221	1.02318548018439e-05	2.12642165489062e-05	Not
RBM15	464.584	0.340694	0.0834093	4.08461	4.41513714796388e-05	8.64860517183146e-05	Not
SLC16A4	252.346	0.890088	0.159864	5.56777	2.58027263015718e-08	6.58546184058073e-08	Not
LAMTOR5	2342.19	0.238697	0.0842549	2.83304	0.00461079	0.00731259	Not
PROK1	1.76424	-0.194569	0.514222	-0.378375	0.705152	0.768629	Not
KCNA10	1.17258	2.52095	0.441309	5.71243	1.11372055741414e-08	2.93083564987306e-08	Up
KCNA2	9.1829	-1.08669	0.268215	-4.05158	5.08728140162043e-05	9.90699849113342e-05	Not
KCNA3	25.9074	-2.13019	0.224524	-9.48758	2.36461869365153e-21	1.36419231360264e-20	Down
CD53	930.387	-0.825678	0.166373	-4.96282	6.94767148137062e-07	1.59526074780386e-06	Not
LRIF1	542.6	0.573219	0.116091	4.93767	7.90624520951988e-07	1.80641281946212e-06	Not
DRAM2	1685.08	-0.248106	0.0740593	-3.3501	0.000807815	0.00139664	Not
CEPT1	922.938	0.0342261	0.0786491	0.435174	0.663436	0.730353	Not
DENND2D	1326.08	-0.0657545	0.0751123	-0.875416	0.381348	0.449741	Not
CHI3L2	48.541	-1.41359	0.223672	-6.31995	2.61653329649575e-10	7.75559747542529e-10	Not
CHIA	0.366819	0.809908	0.702631	1.15268	0.249042	0.30557	Not
PIFO	66.6594	-0.659192	0.237629	-2.77404	0.00553657	0.00871273	Not
OVGP1	207.274	1.64552	0.122178	13.4683	2.40469089651258e-41	3.76986605845381e-40	Not
WDR77	1928.7	1.382	0.0897946	15.3906	1.89149785082368e-53	5.4562006893908e-52	Not
ATP5PB	6110.91	-0.763926	0.0804615	-9.49431	2.21667798824841e-21	1.27998034131628e-20	Not
C1orf162	175.816	-0.803741	0.147776	-5.4389	5.36112850385367e-08	1.33966289910851e-07	Not
TMIGD3	92.4218	-1.98738	0.161611	-12.2973	9.36524935953999e-35	1.08155854258365e-33	Not
RAP1A	2120.2	-1.29126	0.0733307	-17.6087	2.11352936165533e-69	1.25465031099973e-67	Not
INKA2	197.288	-0.786393	0.116693	-6.73899	1.59490097428311e-11	5.14059209903435e-11	Not
DDX20	625.058	0.368219	0.0604285	6.09346	1.10494912784155e-09	3.1293766499204e-09	Not
KCND3	201.625	-1.1934	0.209969	-5.68369	1.31819870600003e-08	3.44703827619213e-08	Not
CTTNBP2NL	1781.62	-0.394276	0.070838	-5.56588	2.60829418081135e-08	6.65436268272769e-08	Not
WNT2B	240.271	-1.22426	0.134336	-9.11343	7.98194820882946e-20	4.21868929354284e-19	Not
ST7L	320.135	0.165598	0.0738649	2.2419	0.0249679	0.0360966	Not
CAPZA1	6295.88	-0.0831805	0.0728309	-1.14211	0.25341	0.310628	Not
MOV10	2194.16	0.00855872	0.0773156	0.110698	0.911855	0.934657	Not
RHOC	7791.63	-0.893255	0.0953804	-9.36518	7.59178079044216e-21	4.26730842294167e-20	Not
AL603832.3	1.01502	0.363477	0.261761	1.38858	0.16496	0.20967	Not
PPM1J	55.5348	1.09153	0.126062	8.65871	4.77124843362035e-18	2.2837015302611e-17	Not
TAFA3	2.22406	0.832298	0.261214	3.18628	0.00144117	0.00242659	Not
SLC16A1	4225.25	-0.766319	0.109665	-6.98783	2.79177879281573e-12	9.44219643476029e-12	Not
LRIG2	654.504	0.0113136	0.0747223	0.151409	0.879653	0.912506	Not
MAGI3	877.472	-1.10681	0.0884247	-12.5169	6.0326565850004e-36	7.3968423404624e-35	Not
PHTF1	356.249	0.266838	0.0737242	3.61941	0.000295275	0.000533925	Not
RSBN1	912.639	-0.475908	0.0863829	-5.50928	3.60298905686178e-08	9.10378924554318e-08	Not
PTPN22	152.805	-0.683166	0.148983	-4.58552	4.52849481907437e-06	9.71189807491982e-06	Not
BCL2L15	1583.84	-1.18905	0.139092	-8.54861	1.24574525608962e-17	5.80146038778306e-17	Not
AP4B1	717.158	0.166003	0.0739459	2.24493	0.0247727	0.0358438	Not
DCLRE1B	465.792	0.546758	0.0633791	8.62679	6.30987303408368e-18	2.99219527147207e-17	Not
HIPK1	2415.39	-0.350588	0.0820625	-4.2722	1.93553030026556e-05	3.91713028546625e-05	Not
OLFML3	775.509	-1.11956	0.166628	-6.71894	1.83048550035663e-11	5.87656771268655e-11	Not
SYT6	3.88499	-1.82013	0.313897	-5.7985	6.69123696218079e-09	1.79678768294886e-08	Not
TRIM33	1366.91	0.135669	0.093405	1.45248	0.146369	0.187719	Not
BCAS2	1002.44	-0.204037	0.0691391	-2.95111	0.00316632	0.005118	Not
DENND2C	47.5351	-0.454309	0.178515	-2.54493	0.0109299	0.0165655	Not
AMPD1	23.6518	-3.98362	0.2568	-15.5125	2.8539089121972e-54	8.60192885903895e-53	Down
NRAS	2886.03	-0.250547	0.0855498	-2.92867	0.00340414	0.00548511	Not
CSDE1	15380.4	-0.48763	0.0575234	-8.47707	2.30929740079344e-17	1.05599646995888e-16	Not
SIKE1	1114.66	-0.000157067	0.0734057	-0.0021397	0.998293	0.998549	Not
SYCP1	0.100498	0.303012	1.42832	0.212146	0.831993	0.876488	Not
TSHB	0.53759	-1.78144	0.384628	-4.63159	3.62866320783972e-06	7.84169825969446e-06	Not
TSPAN2	378.637	-1.90158	0.202847	-9.37446	6.95278939492505e-21	3.91604750675689e-20	Not
NGF	11.4957	-1.14748	0.195839	-5.85931	4.64805697701466e-09	1.26188395704758e-08	Not
VANGL1	1357.82	0.0485315	0.0726577	0.667947	0.504167	0.575655	Not
CASQ2	147.778	-4.29019	0.357437	-12.0026	3.44111394363762e-33	3.68344857595207e-32	Down
NHLH2	5.85068	1.60486	0.551603	2.90945	0.00362065	0.00581328	Not
SLC22A15	163.448	1.24087	0.146381	8.47698	2.31118077596352e-17	1.05660955362258e-16	Not
MAB21L3	67.0149	-1.10005	0.17483	-6.29213	3.13131324989279e-10	9.23784852858524e-10	Not
ATP1A1	53065	-0.54976	0.0934157	-5.88509	3.97835719685503e-09	1.08506223532658e-08	Not
CD58	582.33	-0.256186	0.0922792	-2.7762	0.00549979	0.00865975	Not
IGSF3	975.445	-1.22133	0.0932932	-13.0913	3.69337919043918e-39	5.26840924666969e-38	Not
CD2	309.341	-0.66095	0.160362	-4.12161	3.76238165176049e-05	7.4132091824963e-05	Not
PTGFRN	4105.06	-0.370618	0.0689967	-5.37152	7.8074118543745e-08	1.93014367974258e-07	Not
CD101	77.7052	-1.3227	0.117064	-11.2989	1.32826967301677e-29	1.17504492518444e-28	Not
TTF2	1166.89	0.815345	0.071341	11.4289	3.00053644621708e-30	2.74804539719157e-29	Not
TRIM45	100.84	0.413481	0.106783	3.87216	0.000107875	0.000203887	Not
VTCN1	14.6172	3.3647	0.402039	8.3691	5.80604852137915e-17	2.58990998304177e-16	Up
MAN1A2	1549.51	-0.0700637	0.0977676	-0.716635	0.473599	0.545226	Not
TENT5C	1017.26	-1.98683	0.156837	-12.6682	8.87439274121106e-37	1.13754641911863e-35	Not
GDAP2	573.78	-0.0135968	0.106617	-0.12753	0.898521	0.92556	Not
WDR3	1711.06	0.929142	0.0678952	13.685	1.24890926254613e-42	2.0981460095803e-41	Not
SPAG17	10.5391	2.78812	0.319508	8.72627	2.63199775620055e-18	1.28087049015198e-17	Up
TBX15	29.9592	3.0057	0.234757	12.8035	1.56823899383812e-37	2.07863726678162e-36	Up
WARS2	728.801	0.288208	0.0748074	3.85267	0.000116838	0.000220015	Not
HAO2	1.66109	-0.241723	0.302743	-0.798445	0.424613	0.495721	Not
HSD3B2	66.7902	-5.72328	0.443612	-12.9015	4.41300472103109e-38	6.00039210357516e-37	Down
HSD3B1	20.1059	0.0908315	0.311324	0.291759	0.770471	0.826138	Not
ZNF697	339.496	1.37832	0.115542	11.9291	8.34241896935882e-33	8.78978570088667e-32	Not
PHGDH	2184.75	1.65892	0.199112	8.33161	7.97487618165171e-17	3.52906395756683e-16	Not
HMGCS2	8473.06	-2.23667	0.269141	-8.31039	9.53876287920404e-17	4.20011877026191e-16	Down
REG4	19584	2.37128	0.377836	6.27595	3.47511923928047e-10	1.02149828967437e-09	Up
ADAM30	0.23305	0.8466	1.29772	0.652376	0.514159	0.585621	Not
NOTCH2	2790.02	-0.376178	0.0982123	-3.83025	0.000128011	0.000240056	Not
SEC22B	1386.81	-0.242741	0.0664807	-3.65131	0.000260909	0.000474338	Not
NBPF26	34.0447	-0.458324	0.151416	-3.02693	0.00247052	0.00404639	Not
PPIAL4A	1.84844	1.44398	0.282877	5.10462	3.31452983138774e-07	7.80188713091764e-07	Not
FCGR1B	10.1707	0.417066	0.212581	1.96192	0.049772	0.0689317	Not
FAM72B	28.0342	0.666082	0.227853	2.9233	0.00346339	0.00557366	Not
SRGAP2C	64.4488	-0.679535	0.166545	-4.0802	4.49972559522849e-05	8.80632797916313e-05	Not
H3-2	0.56419	-0.637978	0.360674	-1.76885	0.0769195	0.103418	Not
FAM72C	7.01093	1.02039	0.242473	4.20825	2.57355826417061e-05	5.14896762861344e-05	Not
PPIAL4E	0.133306	0.811605	0.647926	1.25262	0.210344	0.262035	Not
NBPF15	280.098	0.694919	0.112206	6.19322	5.89468441861174e-10	1.70289911446275e-09	Not
PPIAL4F	0.0973934	0.461135	0.783315	0.588697	0.556065	0.626969	Not
SRGAP2B	25.8527	-0.0898161	0.136758	-0.656752	0.51134	0.582888	Not
FAM72D	24.5061	1.74822	0.158457	11.0328	2.65385873346998e-28	2.18030731643013e-27	Not
PPIAL4D	0.164343	0.665389	0.612326	1.08666	0.277188	0.337278	Not
NBPF20	51.5158	0.560372	0.10016	5.59479	2.20888050448983e-08	5.67402536977855e-08	Not
GPR89A	125.231	0.719251	0.0696818	10.3219	5.60884858046042e-25	3.9326572095839e-24	Not
PDZK1	51.2523	-2.37995	0.217891	-10.9226	8.98374285718689e-28	7.18367380584336e-27	Down
CD160	22.2831	-2.13429	0.193444	-11.0331	2.64639747626834e-28	2.17509519883584e-27	Down
RNF115	1225.96	0.203577	0.0535318	3.80291	0.000143007	0.000267071	Not
POLR3C	1022.03	0.580762	0.0589884	9.84535	7.17869397434549e-23	4.50165379627958e-22	Not
NUDT17	44.5911	0.044267	0.103143	0.429182	0.667791	0.7344	Not
PIAS3	624.753	0.308331	0.0898689	3.4309	0.000601591	0.0010549	Not
ANKRD35	37.5011	-1.9262	0.147949	-13.0193	9.49800414051558e-39	1.33047222028762e-37	Not
ITGA10	35.9553	-0.0318823	0.173836	-0.183405	0.85448	0.894109	Not
PEX11B	1174.83	-0.213649	0.0583094	-3.66406	0.000248247	0.000452163	Not
RBM8A	2811.9	0.215322	0.0544814	3.95221	7.743112317477e-05	0.000148261	Not
AC243547.3	0.0811875	0.393082	1.12516	0.349357	0.726821	0.788021	Not
LIX1L	488.502	-0.970269	0.122993	-7.8888	3.05094895446811e-15	1.22232566033845e-14	Not
ANKRD34A	26.5999	-0.323226	0.133768	-2.41632	0.0156785	0.0233159	Not
POLR3GL	574.276	-0.552434	0.0827099	-6.67918	2.40289005559539e-11	7.64988101250781e-11	Not
TXNIP	16201.3	-1.55608	0.128018	-12.1552	5.38488858805593e-34	6.00510685555767e-33	Not
HJV	0.690555	0.010311	0.384298	0.0268306	0.978595	0.981468	Not
NBPF10	29.4191	-0.584807	0.108067	-5.41151	6.24962967573638e-08	1.55470217728712e-07	Not
NOTCH2NLA	6.94036	-0.422489	0.249308	-1.69464	0.0901432	0.119709	Not
PPIAL4H	0.368734	0.228482	0.370078	0.617389	0.536978	0.60809	Not
NBPF12	161.64	-0.0787811	0.100021	-0.787646	0.430904	0.501982	Not
PRKAB2	852.006	-0.615952	0.0921656	-6.68311	2.33927153248754e-11	7.45343740943623e-11	Not
FMO5	696.868	-2.04802	0.146767	-13.9542	2.96704789034718e-44	5.43986718201035e-43	Down
CHD1L	1632.01	0.288642	0.0643387	4.48628	7.24777123769615e-06	1.52695686830969e-05	Not
BCL9	1231.14	0.315396	0.075937	4.15338	3.27597320305338e-05	6.49424498438734e-05	Not
ACP6	896.541	0.961903	0.0771904	12.4614	1.21173676195042e-35	1.46544885043085e-34	Not
GJA5	207.639	-0.557633	0.149888	-3.72032	0.000198969	0.000365815	Not
GJA8	0.16266	0.731335	1.53366	0.476854	0.633466	0.701725	Not
GPR89B	91.9403	0.694441	0.0931987	7.45118	9.25070149146341e-14	3.40556643487018e-13	Not
NBPF11	144.553	0.0687848	0.0875471	0.78569	0.432049	0.503136	Not
PPIAL4G	0.497302	0.675576	0.371534	1.81834	0.0690121	0.0934837	Not
NBPF14	95.9609	-0.597899	0.0924547	-6.46695	1.00003772301122e-10	3.05103956514438e-10	Not
NUDT4B	0.177374	0.331239	0.508939	0.650843	0.515148	0.58637	Not
PDE4DIP	1140.32	-0.555411	0.0786661	-7.06035	1.66080292978968e-12	5.69021535209131e-12	Not
NBPF9	224.59	0.605072	0.0882934	6.85297	7.23331916721792e-12	2.38630900550492e-11	Not
NBPF19	115.086	-0.59348	0.119548	-4.96435	6.89304958298533e-07	1.58309233817301e-06	Not
PPIAL4C	0.524155	0.362818	0.330997	1.09614	0.273019	0.332705	Not
FCGR1A	61.2818	0.732438	0.195881	3.7392	0.000184608	0.000340646	Not
H2BC18	38.3808	2.21362	0.25501	8.68055	3.93854747805055e-18	1.89492112540455e-17	Up
H3C13	4.34754	2.14186	0.344808	6.21173	5.24038630688686e-10	1.52019609328656e-09	Up
H4C14	3.95045	-0.388769	0.189242	-2.05434	0.0399424	0.056076	Not
H3C14	2.92303	-0.327259	0.440653	-0.742669	0.457682	0.529251	Not
H2AC18	0.16488	0.296351	0.626377	0.473119	0.636128	0.704473	Not
H2AC19	0.143134	0.668216	0.886982	0.753359	0.451234	0.522851	Not
H3C15	0.0669156	0.469493	1.42837	0.328692	0.742388	0.801989	Not
H4C15	0.193214	-0.0501122	0.63904	-0.078418	0.937496	0.946311	Not
H2BC21	409.649	0.374253	0.170888	2.19005	0.0285207	0.0409292	Not
H2AC20	32.5857	1.18959	0.222214	5.35336	8.63350511566538e-08	2.12519567771328e-07	Not
H2AC21	4.61766	3.41714	0.482256	7.08574	1.38300294245055e-12	4.75599616609936e-12	Up
BOLA1	341.77	-0.107176	0.103054	-1.04	0.298338	0.360337	Not
SV2A	108.384	-0.988439	0.149986	-6.59019	4.39275400286302e-11	1.37421775690466e-10	Not
SF3B4	2758.07	0.375713	0.0676097	5.55709	2.7430350962095e-08	6.98713191500459e-08	Not
MTMR11	2831.57	-0.410445	0.132073	-3.10771	0.00188545	0.00313051	Not
OTUD7B	1020.56	-0.606413	0.0715764	-8.47224	2.40708975626767e-17	1.09916615019437e-16	Not
VPS45	880.22	-0.279512	0.0561241	-4.98025	6.35031400429626e-07	1.46449086791013e-06	Not
PLEKHO1	919.362	-1.6274	0.130642	-12.4569	1.28278896907808e-35	1.54945310278656e-34	Not
ANP32E	1840.74	0.492849	0.112761	4.37075	1.23821584597169e-05	2.55422192360577e-05	Not
CA14	25.5213	-2.1576	0.156322	-13.8023	2.46979337825686e-43	4.29369168464636e-42	Down
APH1A	7771.59	-0.160973	0.0623529	-2.58164	0.00983325	0.0149932	Not
C1orf54	161.316	-0.726484	0.0979807	-7.41456	1.22032115038675e-13	4.45878647385633e-13	Not
CIART	47.5924	-1.1522	0.178268	-6.46329	1.02453126727644e-10	3.1238096312464e-10	Not
MRPS21	1248.64	0.256406	0.140849	1.82044	0.0686927	0.0930834	Not
PRPF3	1459.38	0.680259	0.0599495	11.3472	7.65735079531448e-30	6.86446949058785e-29	Not
RPRD2	1922.37	-0.146751	0.0645258	-2.27431	0.0229476	0.0333443	Not
TARS2	1287.41	0.616759	0.0639148	9.64971	4.92960745364175e-22	2.96156700801785e-21	Not
ECM1	1500.82	0.822545	0.150988	5.44776	5.10089803802311e-08	1.27676546726248e-07	Not
ADAMTSL4	289.602	-1.2931	0.160292	-8.06716	7.19531439064495e-16	3.0038586299367e-15	Not
MCL1	10952.8	-0.445082	0.0850027	-5.2361	1.64007917623715e-07	3.94636451316283e-07	Not
ENSA	4799.18	-0.285933	0.0567622	-5.03738	4.71946401251688e-07	1.09735710279097e-06	Not
GOLPH3L	2031.79	-0.543014	0.0747433	-7.26505	3.72903247130334e-13	1.32641562383535e-12	Not
HORMAD1	16.2342	1.3993	0.357925	3.90949	9.2490761491398e-05	0.000175799	Not
CTSS	8637.03	-1.17882	0.0940094	-12.5394	4.54400414969356e-36	5.60686342196979e-35	Not
CTSK	2622.93	0.391269	0.155601	2.51456	0.011918	0.0179804	Not
ARNT	1545.4	-0.520068	0.0558792	-9.307	1.3149665478707e-20	7.2675883206331e-20	Not
SETDB1	1216.75	0.379416	0.052161	7.27394	3.49146384936532e-13	1.24350270003644e-12	Not
CERS2	4453.42	0.0903349	0.0542361	1.66559	0.0957956	0.126654	Not
ANXA9	296.481	0.503717	0.11037	4.56387	5.02185007146847e-06	1.0734487072298e-05	Not
MINDY1	877.419	-0.956971	0.0879217	-10.8843	1.3687276096339e-27	1.08423495879502e-26	Not
PRUNE1	1057.16	-0.220057	0.0612139	-3.59489	0.000324531	0.000584384	Not
BNIPL	21.4021	1.3495	0.164302	8.21354	2.14769617622718e-16	9.26196948999322e-16	Not
C1orf56	213.707	0.506613	0.088649	5.71482	1.09821666183585e-08	2.89355569994665e-08	Not
CDC42SE1	2756.33	0.080088	0.058052	1.37959	0.167712	0.212891	Not
MLLT11	141.197	-0.875229	0.143031	-6.11916	9.40723955403256e-10	2.67555304347894e-09	Not
GABPB2	748.472	0.342015	0.0786346	4.34942	1.36497306115547e-05	2.80381796326174e-05	Not
SEMA6C	149.312	-0.458523	0.125443	-3.65523	0.000256953	0.000467496	Not
TNFAIP8L2	88.9805	-1.02914	0.138153	-7.44924	9.38763363578633e-14	3.45401765915336e-13	Not
SCNM1	750.385	0.392104	0.0759226	5.16452	2.4106160093979e-07	5.72892766007403e-07	Not
LYSMD1	264.391	-0.00105176	0.0652134	-0.016128	0.987132	0.98891	Not
TMOD4	0.00387788	0.508219	5.50724	0.0922818	0.926474	0.939515	Not
VPS72	1563.14	0.502615	0.0633304	7.93639	2.0815513022466e-15	8.42967666515048e-15	Not
PIP5K1A	1470.34	0.130061	0.0562777	2.31107	0.0208293	0.0304594	Not
PSMD4	4794.75	0.425835	0.07412	5.74521	9.18074757298846e-09	2.43573151646898e-08	Not
ZNF687	1442.12	0.0251281	0.072216	0.347957	0.727872	0.788977	Not
PI4KB	2289.24	-0.196463	0.0567595	-3.46133	0.000537519	0.000947153	Not
RFX5	1418.34	0.217254	0.0619065	3.5094	0.000449127	0.000797097	Not
SELENBP1	13271.3	-1.89997	0.198023	-9.5947	8.4165117466712e-22	4.97806501274104e-21	Not
PSMB4	7805.02	0.483709	0.0797104	6.06832	1.2925344252899e-09	3.64474117231277e-09	Not
POGZ	1910.16	-0.105409	0.0724389	-1.45514	0.14563	0.18687	Not
CGN	4434.62	-1.36307	0.0986748	-13.8137	2.10595345271234e-43	3.67758024015803e-42	Not
TUFT1	1590.97	0.175882	0.078197	2.24922	0.0244988	0.0354685	Not
SNX27	1357.05	0.0696546	0.069665	0.999851	0.317383	0.380808	Not
CELF3	80.8579	0.105041	0.289249	0.363152	0.716492	0.779244	Not
RIIAD1	31.8666	1.69235	0.280443	6.03454	1.59411571194558e-09	4.46926235094203e-09	Not
MRPL9	1546.27	0.520097	0.0639793	8.12915	4.32315741653596e-16	1.82872470252817e-15	Not
OAZ3	51.7325	-0.0176503	0.0967201	-0.182488	0.8552	0.894622	Not
TDRKH	413.103	0.674141	0.0839768	8.0277	9.93144657684987e-16	4.11436587867753e-15	Not
LINGO4	5.25362	-1.06515	0.218174	-4.88212	1.0495025010869e-06	2.37338713108745e-06	Not
RORC	706.665	-0.751905	0.164102	-4.58193	4.60705612469279e-06	9.87385688540378e-06	Not
C2CD4D	65.2364	1.16318	0.147786	7.87074	3.525447910955e-15	1.4089490204065e-14	Not
THEM5	19.5371	0.0406744	0.145044	0.280427	0.77915	0.833608	Not
THEM4	503.867	0.614866	0.0836189	7.3532	1.93522471156663e-13	6.98568045215312e-13	Not
S100A10	15488	-0.360135	0.0937878	-3.83989	0.000123088	0.00023127	Not
S100A11	14612.5	1.90667	0.100058	19.0556	5.90535880025195e-81	5.86649189794417e-79	Not
TCHHL1	0.482584	1.63518	1.23156	1.32773	0.184268	0.231926	Not
TCHH	14.7481	1.03916	0.215539	4.82122	1.42683270176641e-06	3.18965092262844e-06	Not
RPTN	1.89449	3.57328	0.817227	4.37245	1.22859512045568e-05	2.53545051302517e-05	Up
HRNR	5.42268	1.06778	0.325091	3.28456	0.00102142	0.00174686	Not
FLG	8.25631	-0.0305049	0.283767	-0.1075	0.914392	0.936419	Not
FLG2	1.36995	2.44597	0.80753	3.02896	0.002454	0.00402136	Up
CRNN	0.148877	0.860796	1.25609	0.6853	0.493154	0.564438	Not
LCE5A	0.236497	1.01637	0.809	1.25633	0.208996	0.260523	Not
CRCT1	0.728129	2.13813	0.793631	2.6941	0.00705779	0.0109648	Up
LCE3E	0.0599932	0.642751	1.80196	0.356696	0.721319	0.783401	Not
LCE3D	0.164249	1.08678	1.41887	0.765941	0.443711	0.515114	Not
LCE3C	0.0293846	0.515594	4.47144	0.115308	0.908201	0.931975	Not
LCE3B	0	NA	NA	NA	NA	NA	NA
LCE3A	0.101857	0.375063	3.51379	0.10674	0.914995	0.936762	Not
LCE2D	0.0160288	0.535612	5.17737	0.103452	0.917604	0.938425	Not
LCE2C	0.0458509	0.486479	3.35557	0.144976	0.88473	0.916161	Not
LCE2B	0.0200553	0.531035	5.50724	0.0964248	0.923183	0.939515	Not
LCE2A	0.15565	-1.76984	1.66628	-1.06215	0.288168	0.349111	Not
LCE4A	0.0401784	0.355047	2.67694	0.132632	0.894485	0.922729	Not
C1orf68	0.0996258	0.588734	2.3764	0.247742	0.804334	0.853843	Not
KPRP	0.350045	1.2099	1.04713	1.15545	0.247908	0.304409	Not
LCE1F	0.0241604	0.444699	3.0072	0.147878	0.882439	0.914713	Not
LCE1E	1.98558	4.00511	0.667803	5.99744	2.0045534861629e-09	5.58059206878436e-09	Up
LCE1D	0.112261	0.730402	1.30516	0.559628	0.575733	0.646563	Not
LCE1C	0.210342	0.637779	1.00152	0.636812	0.524247	0.595266	Not
LCE1B	0.299461	1.19829	0.761715	1.57314	0.115686	0.150923	Not
LCE1A	0.0195801	0.483629	4.31903	0.111976	0.910842	0.933815	Not
LCE6A	0.0215932	0.549334	4.27899	0.12838	0.897849	0.924974	Not
SMCP	0.0586088	0.0384568	2.53301	0.0151822	0.987887	0.989462	Not
IVL	3.4597	4.65666	0.729326	6.38489	1.71522697072935e-10	5.14594519985688e-10	Up
SPRR4	0.157788	0.904595	1.63181	0.554352	0.579338	0.649974	Not
SPRR1A	19.2524	6.88966	0.582143	11.835	2.57320175788842e-32	2.6314501800339e-31	Up
SPRR3	20.2544	5.24446	0.573084	9.15129	5.62598509301658e-20	2.99954971922579e-19	Up
SPRR1B	25.4562	6.72857	0.575269	11.6964	1.33007942495076e-31	1.30665875293725e-30	Up
SPRR2D	21.6247	6.72117	0.533117	12.6073	1.92455862898881e-36	2.41917889380511e-35	Up
SPRR2A	18.1927	6.18335	0.540265	11.445	2.48994582366443e-30	2.2879535220656e-29	Up
SPRR2B	0.0867259	0.162151	1.63043	0.0994529	0.920779	0.939515	Not
SPRR2E	4.53189	4.85948	0.747478	6.50116	7.97009798529769e-11	2.44927048408667e-10	Up
SPRR2F	1.26891	1.95937	0.792372	2.4728	0.013406	0.0200993	Not
SPRR2G	0.569026	1.92682	1.17541	1.63927	0.101157	0.133335	Not
LELP1	0.0547549	0.567619	3.48557	0.162848	0.870638	0.906001	Not
PRR9	20.7138	6.94319	0.652494	10.641	1.92040329831731e-26	1.44594635040744e-25	Up
LORICRIN	0.468344	-0.482042	0.478952	-1.00645	0.314198	0.377336	Not
PGLYRP3	4.66023	4.53124	0.532514	8.50914	1.75221022796408e-17	8.08658102599872e-17	Up
PGLYRP4	7.13581	2.55947	0.348677	7.34052	2.12764914607804e-13	7.66040246362529e-13	Up
S100A9	1292.16	1.04511	0.217378	4.80779	1.52611454204962e-06	3.40494743305239e-06	Not
S100A12	14.3901	-0.313316	0.306	-1.02391	0.305878	0.368367	Not
S100A8	202.711	-0.172786	0.234744	-0.736063	0.461692	0.53354	Not
S100A7A	0.696073	1.67387	0.98724	1.69551	0.0899795	0.119516	Not
S100A7L2	0.0353002	0.567588	4.73421	0.119891	0.90457	0.929979	Not
S100A7	6.26981	4.28455	0.529848	8.08638	6.14637754700023e-16	2.57867091613104e-15	Up
S100A6	55093.3	0.173237	0.121642	1.42415	0.154402	0.197281	Not
S100A5	16.9208	1.71048	0.209036	8.1827	2.77562004638019e-16	1.18908906321383e-15	Not
S100A4	3028.68	0.307745	0.185719	1.65704	0.0975114	0.128826	Not
S100A3	64.609	1.88506	0.206779	9.11631	7.77275020062508e-20	4.11035358925505e-19	Not
S100A2	320.269	4.06199	0.22439	18.1024	3.05049383924994e-73	2.12889482236687e-71	Up
S100A16	6825.32	-0.0178096	0.127249	-0.139958	0.888693	0.918799	Not
S100A14	6060.31	-0.728316	0.149438	-4.87369	1.09531627135948e-06	2.47268441966845e-06	Not
S100A13	819.645	-0.252281	0.126159	-1.9997	0.0455327	0.0633897	Not
S100A1	56.7104	0.158321	0.195882	0.808246	0.418949	0.489725	Not
CHTOP	2893.17	0.378465	0.0425119	8.90255	5.45760230059526e-19	2.75726451465725e-18	Not
SNAPIN	767.308	-0.144218	0.0718957	-2.00593	0.0448641	0.0625035	Not
ILF2	6845.06	0.635055	0.0643288	9.87202	5.50473437006242e-23	3.47206617814983e-22	Not
NPR1	163.13	-1.73365	0.150553	-11.5152	1.10565924299887e-30	1.03154245905276e-29	Not
INTS3	1688.96	0.32653	0.0698869	4.67226	2.97901319328075e-06	6.48673293294224e-06	Not
SLC27A3	764.14	-0.0656229	0.109061	-0.601708	0.547368	0.618418	Not
GATAD2B	1193.99	0.132863	0.0746593	1.7796	0.0751419	0.101196	Not
DENND4B	1664.92	0.504515	0.0775704	6.50396	7.8232281589256e-11	2.4056550139362e-10	Not
CRTC2	1513.59	0.225722	0.0727118	3.10433	0.00190708	0.00316509	Not
SLC39A1	4307.77	0.309196	0.0686921	4.50119	6.75748274464935e-06	1.42706015749531e-05	Not
CREB3L4	634.035	0.174824	0.105433	1.65815	0.0972862	0.128538	Not
JTB	5848.2	0.22462	0.0791653	2.83736	0.0045488	0.00721957	Not
RAB13	2086.13	-0.024174	0.0772537	-0.312916	0.754344	0.811841	Not
RPS27	19642.5	-0.0066367	0.0862445	-0.0769522	0.938662	0.947322	Not
NUP210L	5.04275	0.626185	0.298827	2.09548	0.0361287	0.0510644	Not
TPM3	14743.4	-0.227184	0.0569706	-3.98774	6.67059838336399e-05	0.000128597	Not
C1orf189	1.22199	-0.124528	0.239	-0.521035	0.602342	0.672412	Not
C1orf43	7746	0.15663	0.0687038	2.27979	0.0226204	0.0328957	Not
UBAP2L	5265.34	0.687486	0.0531093	12.9447	2.51661955703261e-38	3.45078164753394e-37	Not
HAX1	2455.16	0.149643	0.0787737	1.89965	0.0574788	0.0787815	Not
AQP10	1.82103	0.290939	0.382105	0.761412	0.446411	0.517878	Not
ATP8B2	531.417	-1.06351	0.143165	-7.42855	1.09792670615537e-13	4.02139407365522e-13	Not
IL6R	587.246	-2.74532	0.127892	-21.4658	3.24931934111155e-102	7.62258998684132e-100	Down
SHE	125.331	-1.81123	0.143728	-12.6018	2.0628770866898e-36	2.58636701577187e-35	Not
TDRD10	10.4491	-1.70621	0.148134	-11.518	1.07059255913264e-30	1.00026428593434e-29	Not
UBE2Q1	2826.29	0.0301335	0.0464026	0.649392	0.516085	0.587334	Not
CHRNB2	16.2766	-0.864059	0.250596	-3.44802	0.000564711	0.000993449	Not
ADAR	9834.73	0.0728224	0.0603493	1.20668	0.227555	0.281638	Not
KCNN3	152.686	-2.43406	0.151425	-16.0743	3.86138712019296e-58	1.39231608550513e-56	Down
PMVK	1176.05	-0.311248	0.0971394	-3.20414	0.00135466	0.00228725	Not
PBXIP1	2917.44	-1.09519	0.0965639	-11.3417	8.15865938277228e-30	7.30378192376824e-29	Not
PYGO2	1837.49	0.0926601	0.0506147	1.83069	0.0671462	0.0911146	Not
SHC1	3594.75	-0.143465	0.0576632	-2.48798	0.0128473	0.0192986	Not
CKS1B	1038.33	0.997801	0.0964561	10.3446	4.42704499700832e-25	3.12315192524453e-24	Not
FLAD1	1749.89	0.739455	0.0837958	8.82449	1.09963213345912e-18	5.48435893201396e-18	Not
LENEP	1.38931	0.802094	0.316443	2.53472	0.0112537	0.0170311	Not
ZBTB7B	3126.98	-1.3975	0.0906048	-15.4242	1.12605482758846e-53	3.30202011264683e-52	Not
DCST2	32.1234	0.360263	0.162295	2.21981	0.026432	0.0380625	Not
DCST1	17.4174	0.660717	0.145438	4.54294	5.54750755372046e-06	1.18127208637895e-05	Not
ADAM15	7301.36	0.535091	0.107561	4.97476	6.53288003117428e-07	1.50392852138107e-06	Not
EFNA4	922.492	0.674001	0.0910853	7.39967	1.36524445115608e-13	4.97337225602621e-13	Not
AL691442.2	0.349592	0.0966592	0.499619	0.193466	0.846594	0.888005	Not
EFNA3	750.983	1.77211	0.144114	12.2966	9.45048870064272e-35	1.09075557492717e-33	Not
EFNA1	4191.71	0.152252	0.112271	1.35611	0.175063	0.221428	Not
SLC50A1	1889.67	-0.408245	0.0944511	-4.32228	1.54423501300549e-05	3.15407531083918e-05	Not
DPM3	1069.9	0.270901	0.161397	1.67848	0.0932535	0.123461	Not
KRTCAP2	621.402	0.304852	0.0777137	3.92276	8.75413359277519e-05	0.000166783	Not
AL713999.1	0.0383575	0.640841	2.16726	0.295692	0.767465	0.82355	Not
TRIM46	41.7654	0.918451	0.154215	5.95567	2.59011311426914e-09	7.15754931137303e-09	Not
MUC1	6385.71	-0.38841	0.207054	-1.87589	0.060671	0.0829408	Not
THBS3	611.962	-0.0346657	0.11044	-0.313886	0.753608	0.811183	Not
MTX1	588.702	0.332273	0.0700442	4.74376	2.09785034666212e-06	4.63435943951192e-06	Not
GBA	1413.16	-0.825251	0.0788377	-10.4677	1.2153815869107e-25	8.81695040191442e-25	Not
FAM189B	1421.23	0.681085	0.0880333	7.73668	1.02049140345065e-14	3.96844180479082e-14	Not
SCAMP3	2424.18	0.427791	0.0718762	5.95178	2.65249362154837e-09	7.32265749399805e-09	Not
CLK2	1181.69	0.717356	0.0755999	9.48884	2.33621330539899e-21	1.3482041870013e-20	Not
HCN3	374.542	0.586163	0.112094	5.22921	1.70233511117564e-07	4.09211937650629e-07	Not
PKLR	115.19	0.850708	0.320203	2.65677	0.00788923	0.0121856	Not
FDPS	4176.43	0.310512	0.0829235	3.74456	0.00018071	0.000333802	Not
RUSC1	1831.1	-0.332547	0.0695119	-4.78403	1.71814696724861e-06	3.82113530545948e-06	Not
ASH1L	2166.28	-0.348578	0.103505	-3.36773	0.000757891	0.00131476	Not
MSTO1	300.461	0.861849	0.0764149	11.2786	1.674688976239e-29	1.47147423539484e-28	Not
YY1AP1	1367.76	-0.242902	0.0519164	-4.67872	2.88666730945067e-06	6.29691902109724e-06	Not
DAP3	3787.06	0.556505	0.0559566	9.94531	2.64357829073912e-23	1.69598395054305e-22	Not
GON4L	1075.14	0.131332	0.0770952	1.7035	0.0884744	0.11767	Not
SYT11	395.352	-1.18552	0.139688	-8.48689	2.12243837493302e-17	9.73001577266861e-17	Not
RIT1	667.054	-0.230164	0.0756197	-3.0437	0.00233686	0.0038404	Not
KHDC4	1677.62	1.07812	0.0920926	11.7069	1.17448432595318e-31	1.15847944836041e-30	Not
RXFP4	100.16	-0.336585	0.183635	-1.8329	0.0668167	0.0907055	Not
ARHGEF2	2614.61	0.0398469	0.0753005	0.529171	0.596687	0.666863	Not
SSR2	8114.2	0.219934	0.0754549	2.91477	0.0035595	0.00572171	Not
UBQLN4	1965.44	0.632385	0.062222	10.1634	2.88887643033568e-24	1.94904064362668e-23	Not
LAMTOR2	1524.55	0.213005	0.0901056	2.36395	0.0180814	0.0266774	Not
RAB25	5807.18	0.273345	0.0963444	2.83716	0.00455164	0.00722348	Not
MEX3A	555.921	2.89827	0.159682	18.1503	1.27809974906998e-73	9.2169926719043e-72	Up
LMNA	14891.6	-0.112025	0.0926181	-1.20954	0.226455	0.280454	Not
SEMA4A	473.384	-0.290034	0.11069	-2.62025	0.00878654	0.0134998	Not
SLC25A44	1118.8	-0.324077	0.0564518	-5.74078	9.42425962459287e-09	2.4972748931743e-08	Not
PMF1-BGLAP	20.3268	-0.213784	0.136066	-1.57118	0.11614	0.151464	Not
PMF1	767.546	0.205919	0.0792339	2.59888	0.00935283	0.0143167	Not
BGLAP	16.883	-0.71914	0.160097	-4.49191	7.05884628318187e-06	1.48958954498638e-05	Not
PAQR6	103.572	0.0502003	0.155756	0.322301	0.747225	0.805827	Not
SMG5	4398.68	0.273105	0.0691563	3.94909	7.8448376728719e-05	0.00015012	Not
TMEM79	260.024	0.73452	0.0854438	8.59653	8.21627123426318e-18	3.86983592652004e-17	Not
GLMP	1193.65	-0.0300774	0.0835796	-0.359865	0.718948	0.781305	Not
VHLL	0.303576	0.926954	0.528462	1.75406	0.0794201	0.106493	Not
CCT3	12669.9	0.970278	0.0653499	14.8474	7.23001901672443e-50	1.79103944369773e-48	Not
TSACC	19.6831	1.99319	0.148987	13.3782	8.10570453593124e-41	1.24370506713252e-39	Not
RHBG	5.36248	3.37816	0.374456	9.02152	1.85492156104043e-19	9.61074446913736e-19	Up
C1orf61	8.23886	0.224537	0.302308	0.742744	0.457637	0.52924	Not
MEF2D	2185.45	-0.911987	0.0817373	-11.1575	6.57862968301672e-29	5.59600255823585e-28	Not
IQGAP3	2360.87	1.94014	0.1049	18.4951	2.26171977053666e-76	1.84259186828951e-74	Not
TTC24	5.227	-0.206992	0.283553	-0.729994	0.465394	0.536988	Not
NAXE	3579.4	0.49087	0.0999294	4.91217	9.00738792827455e-07	2.04862574876105e-06	Not
GPATCH4	1492.31	0.875557	0.0745985	11.7369	8.24292661871915e-32	8.19285473165291e-31	Not
HAPLN2	6.86355	0.61327	0.291686	2.1025	0.0355092	0.0502471	Not
BCAN	110.728	0.71274	0.12444	5.72759	1.01866131358945e-08	2.69378710266199e-08	Not
NES	1579.16	0.438127	0.159628	2.74468	0.00605699	0.0094857	Not
CRABP2	267.802	1.22791	0.236996	5.18115	2.20526106200329e-07	5.25307537781577e-07	Not
ISG20L2	1948.17	0.429331	0.0505369	8.49538	1.97282294603276e-17	9.07246943368065e-17	Not
RRNAD1	1017.5	0.0245754	0.0761208	0.322847	0.746811	0.80551	Not
MRPL24	2083.23	0.388918	0.0925565	4.20195	2.64628133886825e-05	5.2890314051636e-05	Not
HDGF	14577.1	0.588337	0.0649405	9.05964	1.30879340886578e-19	6.83570720601547e-19	Not
PRCC	2131.46	0.102961	0.0564608	1.82359	0.0682141	0.0924736	Not
SH2D2A	278.914	1.07874	0.111418	9.68196	3.59763131755849e-22	2.17409929808136e-21	Not
NTRK1	13.754	-0.154053	0.193275	-0.797063	0.425414	0.496508	Not
INSRR	3.89548	0.490335	0.27937	1.75515	0.0792341	0.106259	Not
PEAR1	173.477	-0.595552	0.131988	-4.51216	6.41709076914455e-06	1.3597472452499e-05	Not
LRRC71	2.97727	0.64338	0.284186	2.26394	0.0235781	0.0342195	Not
ARHGEF11	2343.26	-0.514473	0.064637	-7.95942	1.72846355231967e-15	7.03636082525952e-15	Not
ETV3L	0.607293	0.0198986	0.374807	0.0530903	0.95766	0.963499	Not
ETV3	1185.72	-0.114591	0.0696503	-1.64524	0.0999209	0.131804	Not
FCRL5	150.655	-1.46034	0.253988	-5.74966	8.94238283689714e-09	2.37508029214601e-08	Not
FCRL4	7.00604	-3.25161	0.283063	-11.4872	1.52952287731984e-30	1.4168097023927e-29	Down
FCRL3	45.5229	-2.05316	0.246429	-8.33165	7.97218624151451e-17	3.52867556964149e-16	Down
FCRL2	34.3934	-2.35379	0.252378	-9.32646	1.09463334154321e-20	6.08960165519655e-20	Down
FCRL1	19.5111	-2.31771	0.330393	-7.015	2.29948101741231e-12	7.81063320557203e-12	Down
CD5L	1.07233	-0.997909	0.481674	-2.07175	0.0382885	0.0538979	Not
KIRREL1	1144.94	0.29021	0.127348	2.27888	0.0226745	0.032967	Not
CD1D	98.7339	-1.6816	0.135152	-12.4423	1.54038573272062e-35	1.84912765732449e-34	Not
CD1A	22.3056	0.927507	0.208076	4.45753	8.29079134312599e-06	1.73767490034452e-05	Not
CD1C	45.525	-1.78155	0.184252	-9.66912	4.07858889104638e-22	2.45712265772166e-21	Not
CD1B	10.3894	0.88311	0.24569	3.59441	0.000325122	0.000585394	Not
CD1E	23.7033	-0.524843	0.207632	-2.52776	0.0114794	0.0173524	Not
OR10T2	0.088858	0.649982	3.79177	0.171419	0.863894	0.901393	Not
OR10K2	0.106083	0.595049	3.72229	0.159861	0.872991	0.907835	Not
OR10K1	0.121882	0.617934	3.29777	0.187379	0.851363	0.891614	Not
OR10R2	0	NA	NA	NA	NA	NA	NA
OR6Y1	0.0513344	0.595037	4.23478	0.140512	0.888256	0.918688	Not
OR6P1	0.0285901	0.549304	5.27845	0.104066	0.917117	0.938245	Not
OR10X1	0	NA	NA	NA	NA	NA	NA
OR10Z1	0.0727669	0.585901	3.83887	0.152623	0.878695	0.911816	Not
SPTA1	3.14321	0.557876	0.356658	1.56418	0.117775	0.153422	Not
OR6K2	0.0771735	0.590474	3.82041	0.154558	0.87717	0.910706	Not
OR6K3	0.125997	0.712882	1.57398	0.452916	0.650609	0.71863	Not
OR6N1	0.0251468	0.497334	3.94432	0.126089	0.899662	0.926308	Not
OR6K6	0.149245	0.581338	3.41839	0.170062	0.864961	0.902216	Not
OR6N2	0.0810593	0.659145	3.60337	0.182924	0.854857	0.894328	Not
MNDA	183.59	-0.30119	0.189267	-1.59135	0.111531	0.145952	Not
PYHIN1	33.1751	-0.881156	0.190354	-4.62903	3.67376247558769e-06	7.9347564239787e-06	Not
IFI16	1502.92	0.0206807	0.153626	0.134618	0.892914	0.921686	Not
AIM2	89.3575	0.433638	0.262617	1.65122	0.098694	0.130256	Not
CADM3	98.0616	-4.67498	0.28554	-16.3724	3.01035000538233e-60	1.21606898246472e-58	Down
ACKR1	285.125	-2.20023	0.237997	-9.24481	2.35666470978624e-20	1.28497951734102e-19	Down
FCER1A	30.622	-2.61663	0.220359	-11.8744	1.60812134854602e-32	1.66906880477289e-31	Down
OR10J1	0.144072	0.6271	2.83035	0.221563	0.824654	0.870491	Not
OR10J5	0.0207	0.544731	5.50724	0.0989117	0.921208	0.939515	Not
APCS	0.296833	1.60829	2.0614	0.780192	0.435278	0.50635	Not
CRP	1.30445	2.36605	0.633885	3.73261	0.000189504	0.00034925	Up
DUSP23	1393.62	0.533285	0.14103	3.78137	0.000155971	0.000289836	Not
FCRL6	17.0155	-0.868573	0.218448	-3.97612	7.00502120466081e-05	0.000134724	Not
SLAMF8	359.673	-0.0914755	0.170297	-0.537154	0.591162	0.661523	Not
AL590560.2	0.796796	1.4625	0.423134	3.45635	0.00054755	0.000963955	Not
VSIG8	14.4027	2.0795	0.264622	7.85838	3.89117745463547e-15	1.55097474348428e-14	Up
CFAP45	34.0572	2.13061	0.159168	13.3859	7.30901585369504e-41	1.12412201964689e-39	Up
TAGLN2	23999.6	0.563617	0.077653	7.25815	3.92432115835304e-13	1.3946059002426e-12	Not
IGSF9	923.986	-1.57294	0.142639	-11.0274	2.81830273960558e-28	2.31053358496253e-27	Not
SLAMF9	17.1645	3.64478	0.28235	12.9088	4.01758459809448e-38	5.46655413763086e-37	Up
KCNJ10	32.31	-0.467668	0.197194	-2.37162	0.0177105	0.0261462	Not
PIGM	661.383	0.342115	0.0712809	4.79953	1.59040003815279e-06	3.54472059785633e-06	Not
KCNJ9	4.66011	-0.704051	0.282191	-2.49494	0.0125977	0.01895	Not
IGSF8	3061.66	0.269368	0.113536	2.37254	0.0176662	0.0260846	Not
ATP1A2	184.341	-5.02938	0.300318	-16.7468	5.97386263840029e-63	2.69252498685861e-61	Down
ATP1A4	2.12994	-0.793447	0.244666	-3.24298	0.00118285	0.00200771	Not
CASQ1	8.31785	-2.49535	0.21538	-11.5858	4.86481679206572e-31	4.6341902034399e-30	Down
PEA15	4208.37	0.0636054	0.0798331	0.79673	0.425608	0.496675	Not
DCAF8	1698.56	-0.0224965	0.0628344	-0.358028	0.720322	0.782493	Not
AL139011.2	1.64567	-0.262589	0.176593	-1.48697	0.137023	0.176605	Not
PEX19	1796.52	-0.570647	0.0565492	-10.0912	6.04484603373774e-24	4.01566690968637e-23	Not
COPA	8802.38	0.0503031	0.0490476	1.0256	0.305082	0.367499	Not
NCSTN	4389.9	-0.144499	0.0568142	-2.54337	0.010979	0.0166323	Not
NHLH1	4.87796	0.39516	0.174277	2.26743	0.0233641	0.0339241	Not
VANGL2	727.83	0.502489	0.204327	2.45924	0.0139233	0.0208298	Not
SLAMF6	140.808	-0.770807	0.178657	-4.31446	1.59995415373042e-05	3.26172205290389e-05	Not
CD84	312.421	-0.308018	0.200067	-1.53958	0.123663	0.160491	Not
SLAMF1	82.782	-1.2186	0.153271	-7.95063	1.8557086288771e-15	7.54331998180917e-15	Not
CD48	321.593	-1.85213	0.168219	-11.0102	3.41066525178789e-28	2.77978497771293e-27	Not
SLAMF7	563.909	-1.78413	0.196394	-9.08444	1.04238175459758e-19	5.47510524514955e-19	Not
LY9	60.6058	-2.09112	0.193181	-10.8247	2.63017270879378e-27	2.06001982352871e-26	Down
CD244	42.2753	-1.00836	0.190848	-5.28356	1.26696381514039e-07	3.07747660237009e-07	Not
ITLN1	3605.52	-2.10023	0.383605	-5.47497	4.37586527010046e-08	1.09995446261459e-07	Down
ITLN2	32.2024	2.37025	0.422686	5.6076	2.05148445001009e-08	5.28016572718394e-08	Up
F11R	5257.98	-0.111512	0.0665165	-1.67645	0.0936501	0.123952	Not
AL591806.4	15.1566	0.0428388	0.122832	0.348759	0.72727	0.788412	Not
TSTD1	1347.39	-0.328225	0.114528	-2.8659	0.00415823	0.00663157	Not
USF1	1432.33	-0.0695714	0.0792813	-0.877526	0.380201	0.448579	Not
ARHGAP30	537.474	-1.00773	0.148431	-6.78922	1.12741788132666e-11	3.66966793168029e-11	Not
NECTIN4	675.956	2.00839	0.147508	13.6155	3.23935948064877e-42	5.31369574117204e-41	Up
KLHDC9	153.274	-0.0702504	0.12299	-0.571189	0.567872	0.638735	Not
PFDN2	1707.02	1.0691	0.092971	11.4993	1.3294967889838e-30	1.23504923560609e-29	Not
NIT1	974.551	-0.637605	0.0707161	-9.01641	1.94356587654867e-19	1.00619971237116e-18	Not
DEDD	1103.37	-0.114588	0.0441092	-2.59783	0.00938139	0.0143541	Not
UFC1	3674.8	0.146677	0.0766776	1.9129	0.0557606	0.076545	Not
USP21	923.727	0.311709	0.0639151	4.87692	1.07752512265058e-06	2.43393174746282e-06	Not
PPOX	427.525	0.708982	0.0878558	8.06984	7.03886760623356e-16	2.94233128297496e-15	Not
B4GALT3	1752.11	0.427598	0.0705363	6.0621	1.34353585945367e-09	3.78362550179671e-09	Not
ADAMTS4	721.635	0.918332	0.170827	5.37581	7.62404756848033e-08	1.88648913719508e-07	Not
NDUFS2	4326.09	-0.440406	0.070449	-6.25142	4.06746148203523e-10	1.18950950010075e-09	Not
FCER1G	701.832	-0.24904	0.162431	-1.5332	0.125226	0.162335	Not
APOA2	20.7105	5.26032	0.512446	10.2651	1.01192775595053e-24	6.99440729006485e-24	Up
TOMM40L	558.477	-0.789887	0.0808808	-9.76606	1.57462583391573e-22	9.69931654924809e-22	Not
NR1I3	16.1511	-0.485465	0.142667	-3.40278	0.000667033	0.00116462	Not
PCP4L1	27.0559	-3.81161	0.301672	-12.6349	1.35500828755745e-36	1.71990654283123e-35	Down
MPZ	59.3386	-2.89065	0.150649	-19.188	4.66426600507045e-82	4.85657344303351e-80	Down
SDHC	3045.96	-0.305818	0.0583767	-5.23871	1.61706939974867e-07	3.89244137501623e-07	Not
CFAP126	0	NA	NA	NA	NA	NA	NA
FCGR2A	840.047	0.388386	0.173685	2.23615	0.0253423	0.0365944	Not
HSPA6	160.206	1.48419	0.2031	7.30767	2.71821373672968e-13	9.72195805802051e-13	Not
FCGR3A	1023.48	1.01015	0.207236	4.87439	1.09145096422792e-06	2.46452994601435e-06	Not
FCGR3B	124.214	0.774396	0.280429	2.76147	0.00575424	0.00903408	Not
FCGR2B	134.13	-1.15149	0.208741	-5.51637	3.46067463006547e-08	8.75367104036823e-08	Not
FCRLA	43.1057	-2.92229	0.262972	-11.1126	1.08995249586456e-28	9.14367300602275e-28	Down
FCRLB	29.7368	1.05049	0.168377	6.23889	4.406733826189e-10	1.28525336024155e-09	Not
DUSP12	489.731	0.482032	0.0624637	7.71699	1.19111826341525e-14	4.60987153785697e-14	Not
ATF6	2230.87	0.030868	0.0597965	0.516218	0.605702	0.675659	Not
OLFML2B	897.683	1.07041	0.168986	6.33431	2.38406249954703e-10	7.07946941111488e-10	Not
NOS1AP	122.31	-0.374053	0.119834	-3.12142	0.00179981	0.00299624	Not
AL512785.2	2.63622	-1.24347	0.235938	-5.27033	1.36179512094843e-07	3.29630939830766e-07	Not
SPATA46	7.07151	0.345266	0.26836	1.28658	0.198242	0.247991	Not
C1orf226	785.314	-0.781058	0.0888425	-8.79148	1.47597181970243e-18	7.29222210135146e-18	Not
SH2D1B	14.8767	-1.75875	0.196855	-8.93424	4.09973253856774e-19	2.08313915079469e-18	Not
UHMK1	3363.42	-0.147224	0.103423	-1.4235	0.15459	0.197495	Not
UAP1	2664.35	-0.826643	0.0744145	-11.1086	1.13895125363832e-28	9.53828811165233e-28	Not
DDR2	976.447	-1.99807	0.198905	-10.0454	9.62786900504809e-24	6.31618050529958e-23	Not
HSD17B7	448.059	0.937294	0.0887482	10.5613	4.50518682592707e-26	3.33157966910847e-25	Not
CCDC190	4.1979	1.7461	0.519106	3.36367	0.000769122	0.00133341	Not
RGS4	99.4902	-0.419446	0.225629	-1.85901	0.0630264	0.0859555	Not
RGS5	2681.65	-1.28983	0.158507	-8.13734	4.04073470355284e-16	1.71297943420156e-15	Not
NUF2	551.409	1.63254	0.110996	14.7081	5.72308258915673e-49	1.36227556348986e-47	Not
PBX1	1586.8	-1.38497	0.138592	-9.99315	1.63309815926069e-23	1.05817152276089e-22	Not
LMX1A	8.4978	-1.93344	0.424263	-4.55718	5.18445914755553e-06	1.10662797700125e-05	Not
RXRG	10.0799	-3.98204	0.222679	-17.8824	1.61590307782082e-71	1.0593686474158e-69	Down
LRRC52	0.209302	-1.26967	0.886633	-1.43201	0.15214	0.194633	Not
MGST3	3616.72	-0.869017	0.0771009	-11.2712	1.82153187729105e-29	1.59689541570167e-28	Not
ALDH9A1	2934.17	-0.413925	0.0615063	-6.7298	1.69896530581711e-11	5.45973815308879e-11	Not
TMCO1	3626.78	-0.610074	0.0778451	-7.83703	4.61339856698259e-15	1.82948031563581e-14	Not
UCK2	2321.33	0.103978	0.0644071	1.61439	0.106443	0.139698	Not
FAM78B	76.0516	0.155864	0.134092	1.16237	0.245085	0.301152	Not
POGK	2418.95	0.532647	0.058878	9.04661	1.47469866410981e-19	7.6795554129131e-19	Not
TADA1	595.473	0.294654	0.0679165	4.33848	1.43470712726619e-05	2.94023602515524e-05	Not
ILDR2	109.76	-0.22139	0.174845	-1.26621	0.205439	0.256334	Not
MAEL	16.7244	0.212492	0.339083	0.626666	0.530878	0.601847	Not
GPA33	9867.04	-1.79941	0.155125	-11.5997	4.13284483008153e-31	3.95433030400577e-30	Not
DUSP27	1685.78	7.40998	0.411633	18.0014	1.89943753656942e-72	1.29314504456445e-70	Up
POU2F1	1061.63	0.537399	0.10476	5.12981	2.90034771800221e-07	6.8526477875526e-07	Not
CD247	153.128	-0.997422	0.147996	-6.7395	1.58931510237473e-11	5.12428454352348e-11	Not
CREG1	4037.07	0.249812	0.0724968	3.44583	0.000569303	0.00100116	Not
RCSD1	305.932	-1.72151	0.133686	-12.8773	6.04269391907204e-38	8.15931298878306e-37	Not
MPZL1	6187.05	0.169634	0.0484012	3.50474	0.000457053	0.000810573	Not
ADCY10	8.06842	0.129794	0.214808	0.604233	0.545689	0.616787	Not
MPC2	2624.45	-0.513062	0.0909274	-5.64254	1.67559445668721e-08	4.350646708382e-08	Not
DCAF6	1922.59	-0.508561	0.0637319	-7.97968	1.4671009509433e-15	5.99620541893723e-15	Not
GPR161	333.06	-0.251991	0.141956	-1.77513	0.0758758	0.102106	Not
TIPRL	1606.07	-0.263937	0.0700717	-3.76667	0.000165437	0.000306707	Not
SFT2D2	2487.42	-0.0506906	0.0846257	-0.598997	0.549175	0.620134	Not
TBX19	82.7041	0.404016	0.0949	4.25728	2.06931030828129e-05	4.18092155365207e-05	Not
XCL2	8.19688	-1.71718	0.228369	-7.51934	5.50539107021311e-14	2.04962656841529e-13	Not
XCL1	15.8862	-0.885069	0.266946	-3.31554	0.000914652	0.00157103	Not
DPT	568.972	-4.14105	0.239907	-17.2611	9.23694454137704e-67	4.87405276870332e-65	Down
ATP1B1	18780.1	-0.175645	0.123157	-1.42619	0.153813	0.19658	Not
NME7	268.878	0.366272	0.087813	4.17104	3.03214039418865e-05	6.03113756412783e-05	Not
BLZF1	673.032	-0.235277	0.0858569	-2.74034	0.00613754	0.00960489	Not
CCDC181	10.6091	-0.64937	0.201872	-3.21673	0.00129659	0.00219243	Not
SLC19A2	680.944	0.881168	0.0940926	9.3649	7.61252688531621e-21	4.27773480473281e-20	Not
F5	290.494	2.3217	0.28545	8.13348	4.17131683591968e-16	1.76717888825179e-15	Up
SELP	133.864	-0.908224	0.21121	-4.30009	1.70728573970413e-05	3.47325886926957e-05	Not
C1orf112	370.165	1.21813	0.0811218	15.016	5.76499497772741e-51	1.50469460068808e-49	Not
SELL	227.813	-1.0432	0.198107	-5.26586	1.39533325439043e-07	3.37371585697702e-07	Not
SELE	158.214	0.419477	0.238135	1.76151	0.0781523	0.104909	Not
METTL18	206.387	-0.0131584	0.0854555	-0.15398	0.877625	0.910984	Not
SCYL3	543.537	-0.240009	0.062365	-3.84845	0.000118867	0.000223727	Not
KIFAP3	1124.23	-0.666039	0.0800495	-8.32034	8.77111642448077e-17	3.86998431681543e-16	Not
METTL11B	2.03347	3.25523	0.400666	8.12453	4.49082714738469e-16	1.89758887558002e-15	Up
GORAB	399.325	-0.242355	0.0796208	-3.04386	0.00233561	0.00383867	Not
PRRX1	683.815	1.42337	0.209968	6.77899	1.21021110797124e-11	3.93258018746796e-11	Not
MROH9	1.54218	3.31762	0.744547	4.45589	8.35441773040668e-06	1.7506335302276e-05	Up
FMO3	38.1884	1.0568	0.16509	6.40135	1.54010834049243e-10	4.63484536286368e-10	Not
FMO2	41.1811	-1.8343	0.301987	-6.0741	1.24684817837219e-09	3.5195860996462e-09	Not
FMO1	29.6	1.10453	0.199823	5.52753	3.2476847999153e-08	8.23799110076455e-08	Not
FMO4	128.219	-1.72464	0.11011	-15.6629	2.71089089816438e-55	8.62479684283639e-54	Not
PRRC2C	6330.58	0.408679	0.0955632	4.27653	1.89832618723306e-05	3.84423392528496e-05	Not
MYOC	27.9533	-4.86851	0.508864	-9.56742	1.09610512879709e-21	6.4536628251612e-21	Down
VAMP4	493.334	-0.258338	0.0925896	-2.79014	0.00526848	0.00831234	Not
EEF1AKNMT	1854.92	0.435693	0.0656162	6.64002	3.13641868918073e-11	9.91705233794057e-11	Not
DNM3	118.689	0.453639	0.175439	2.58574	0.00971713	0.0148289	Not
PIGC	1193.78	0.235987	0.0711368	3.31737	0.000908693	0.00156134	Not
C1orf105	13.6258	4.27394	0.312991	13.6552	1.88070363166881e-42	3.12450344814194e-41	Up
SUCO	1565.26	0.393915	0.0941518	4.18382	2.86645204111293e-05	5.71090634324258e-05	Not
FASLG	29.0131	-0.844562	0.200592	-4.21036	2.54965508952185e-05	5.10324159622533e-05	Not
TNFSF18	13.2957	0.671307	0.223411	3.00481	0.00265744	0.00433976	Not
TNFSF4	162.656	1.25412	0.183877	6.82043	9.07706807624921e-12	2.97541401536445e-11	Not
PRDX6	6935.15	-1.4578	0.0710242	-20.5255	1.27503222585981e-93	2.29871782127004e-91	Not
SLC9C2	1.38304	0.551794	0.513482	1.07461	0.282548	0.343178	Not
ANKRD45	11.1622	-0.580637	0.30387	-1.91081	0.0560292	0.0768974	Not
TEX50	0.0632862	0.649988	3.46842	0.187402	0.851346	0.891614	Not
KLHL20	490.89	-0.423797	0.0634026	-6.68422	2.32158381129269e-11	7.39950210994926e-11	Not
CENPL	286.964	0.756568	0.0784562	9.64319	5.25277465976635e-22	3.14794630348755e-21	Not
DARS2	1509.67	0.283251	0.0785171	3.60751	0.000309155	0.000557883	Not
ZBTB37	333.71	0.0398012	0.154533	0.257559	0.796747	0.847962	Not
SERPINC1	3.29658	0.519758	0.254741	2.04034	0.0413166	0.0578718	Not
RC3H1	1153.02	-0.130673	0.109355	-1.19495	0.232108	0.28669	Not
RABGAP1L	1556.53	-0.275411	0.0935394	-2.94433	0.00323655	0.00522762	Not
GPR52	2.98353	2.92439	0.658804	4.43894	9.04039670827054e-06	1.88666199685676e-05	Up
CACYBP	2762.44	0.609843	0.0755851	8.0683	7.12857013636604e-16	2.97791008635879e-15	Not
MRPS14	891.944	0.0433826	0.0595194	0.728881	0.466074	0.537678	Not
TNN	17.4636	-0.503464	0.199769	-2.52023	0.0117278	0.0177059	Not
KIAA0040	1495.74	0.232093	0.0961649	2.41349	0.0158007	0.0234888	Not
TNR	7.44244	-1.31467	0.253456	-5.18696	2.13750702338939e-07	5.0991667792716e-07	Not
COP1	1968.43	0.016153	0.0551736	0.292767	0.7697	0.825493	Not
PAPPA2	24.2288	-2.44531	0.277224	-8.82071	1.13735338550601e-18	5.66813610677952e-18	Down
ASTN1	9.63025	-3.51533	0.346778	-10.1371	3.7810515205934e-24	2.5369005567703e-23	Down
BRINP2	4.51698	-1.1585	0.34518	-3.35623	0.000790129	0.00136837	Not
SEC16B	22.2642	1.20678	0.18036	6.69098	2.21686579303278e-11	7.07384363424143e-11	Not
RASAL2	1048.12	0.600347	0.097142	6.1801	6.40596801442492e-10	1.8459464734182e-09	Not
CLEC20A	0.114649	0.541417	1.62887	0.332389	0.739595	0.799415	Not
TEX35	1.14403	-0.414456	0.334003	-1.24087	0.214653	0.26701	Not
RALGPS2	1049.18	-0.483766	0.0983712	-4.91776	8.75415475174944e-07	1.99359236457677e-06	Not
ANGPTL1	131.34	-4.03622	0.309334	-13.0481	6.51615714904545e-39	9.22064650065872e-38	Down
FAM20B	1846.08	-0.321301	0.0594758	-5.40222	6.58212103865822e-08	1.6353257463789e-07	Not
TOR3A	2095.88	0.249889	0.0665575	3.75449	0.000173696	0.000321456	Not
ABL2	898.111	0.526019	0.0998661	5.26724	1.3848847174057e-07	3.34928460223655e-07	Not
SOAT1	1065.88	-0.491596	0.123947	-3.96616	7.30383440978722e-05	0.00014018	Not
AXDND1	98.216	-1.15895	0.272789	-4.24852	2.15187572247214e-05	4.3382866216872e-05	Not
NPHS2	2.55244	-0.461964	0.403982	-1.14353	0.25282	0.309951	Not
TDRD5	77.8286	1.21014	0.225386	5.36916	7.91020346097189e-08	1.95357143060101e-07	Not
FAM163A	16.7278	-2.11416	0.182994	-11.5532	7.11440697999301e-31	6.70172318855558e-30	Down
TOR1AIP2	2117.13	0.112714	0.0969576	1.16251	0.245028	0.30112	Not
TOR1AIP1	1543.71	-0.640425	0.0781791	-8.19177	2.57413003095412e-16	1.10543984335328e-15	Not
CEP350	1437.59	-0.112499	0.102072	-1.10215	0.270396	0.329652	Not
QSOX1	10559.8	-0.247553	0.129774	-1.90757	0.056447	0.0774437	Not
LHX4	53.5939	-0.48374	0.161677	-2.99201	0.00277148	0.00451426	Not
ACBD6	1302.77	0.943442	0.0683234	13.8085	2.26621385968322e-43	3.946820220205e-42	Not
XPR1	1219.1	-0.198775	0.0780174	-2.54783	0.0108396	0.016435	Not
KIAA1614	78.8439	-0.964438	0.128582	-7.50054	6.35565161198567e-14	2.35671096052129e-13	Not
STX6	1405.08	0.519848	0.0558371	9.31008	1.2774078535485e-20	7.07004215930725e-20	Not
MR1	522.779	-0.317316	0.114846	-2.76296	0.00572799	0.00899506	Not
IER5	1212.97	0.202774	0.0999335	2.02909	0.0424492	0.0593685	Not
CACNA1E	33.1362	0.910623	0.26291	3.46363	0.000532941	0.000939171	Not
ZNF648	2.17301	0.0407754	0.314901	0.129486	0.896973	0.924365	Not
GLUL	11739.5	-0.223037	0.101493	-2.19755	0.0279812	0.0401905	Not
TEDDM1	1.82674	0.785731	0.365279	2.15104	0.0314728	0.0448745	Not
RGSL1	0.976869	0.410582	0.540544	0.759572	0.44751	0.518999	Not
RNASEL	461.148	-1.27016	0.0916632	-13.8568	1.15649251771273e-43	2.06209393886306e-42	Not
RGS16	650.131	2.07704	0.139882	14.8485	7.11667971918177e-50	1.76520854537819e-48	Up
RGS8	2.1664	-0.64476	0.270066	-2.38742	0.0169673	0.0250908	Not
NPL	376.044	-0.0250301	0.110847	-0.225808	0.821351	0.867697	Not
DHX9	6824.77	0.365	0.0432301	8.44319	3.08804870785392e-17	1.39831154396799e-16	Not
SHCBP1L	0.354379	0.759729	0.624164	1.2172	0.22353	0.27722	Not
LAMC1	5098.79	-0.13894	0.0959643	-1.44783	0.147663	0.189279	Not
LAMC2	6253.11	0.790542	0.125138	6.31736	2.66068052031703e-10	7.88405271816966e-10	Not
NMNAT2	115.324	-0.441576	0.26243	-1.68264	0.0924445	0.122506	Not
SMG7	3961.3	0.355796	0.0661635	5.37753	7.55154094880128e-08	1.86902318309533e-07	Not
NCF2	473.044	0.140735	0.1729	0.813964	0.415666	0.486296	Not
ARPC5	7256.55	-0.183852	0.0704485	-2.60973	0.00906137	0.0138968	Not
RGL1	486.008	-1.30229	0.118164	-11.021	3.02593761305093e-28	2.47554753208885e-27	Not
APOBEC4	7.02725	0.56156	0.282021	1.9912	0.0464589	0.0646051	Not
COLGALT2	99.0469	-0.289077	0.31301	-0.92354	0.355726	0.422544	Not
TSEN15	1051.99	0.766629	0.0898583	8.53153	1.44423362835234e-17	6.69221156060172e-17	Not
C1orf21	1859.49	-1.06019	0.122832	-8.63122	6.07027630337312e-18	2.88489992440757e-17	Not
EDEM3	2227.08	-0.466739	0.109654	-4.25646	2.07690849848999e-05	4.19409721780736e-05	Not
NIBAN1	781.173	-3.2927	0.180566	-18.2354	2.70146085305488e-74	1.97744903270044e-72	Down
RNF2	675.493	0.120229	0.076598	1.5696	0.116507	0.151903	Not
TRMT1L	738.645	-0.16842	0.0706082	-2.38527	0.0170664	0.0252316	Not
SWT1	188.954	-0.282006	0.0899223	-3.13611	0.00171207	0.00285653	Not
IVNS1ABP	5265.05	-0.402583	0.0853494	-4.71688	2.39486233819722e-06	5.26718226443445e-06	Not
HMCN1	306.374	-0.183313	0.205314	-0.892843	0.371941	0.439739	Not
PRG4	24.5466	-0.122474	0.247672	-0.494501	0.620952	0.689746	Not
TPR	3863.86	0.362367	0.0762068	4.75505	1.9840152872912e-06	4.39235493562785e-06	Not
ODR4	1011.93	0.149292	0.0841929	1.77321	0.0761932	0.102505	Not
PDC	3.00952	2.04925	0.458652	4.46798	7.89613520984035e-06	1.65852911187488e-05	Up
PTGS2	582.653	0.62876	0.247624	2.53917	0.0111114	0.0168248	Not
PLA2G4A	379.72	-0.335538	0.240181	-1.39702	0.162407	0.206668	Not
BRINP3	67.2881	-3.32731	0.433891	-7.66854	1.73964465148665e-14	6.67967284738641e-14	Down
RGS18	44.8404	-1.43243	0.18398	-7.78575	6.93003784834151e-15	2.72320417648956e-14	Not
RGS21	0.964629	2.64574	0.784867	3.37094	0.000749117	0.00130001	Up
RGS1	1115.9	-0.742842	0.181193	-4.09972	4.13647688376068e-05	8.12400054505792e-05	Not
RGS13	27.9356	-2.42088	0.291435	-8.30678	9.83341854672501e-17	4.32692638470695e-16	Down
RPS27AP5	47.2481	0.813466	0.142448	5.71061	1.12574068251399e-08	2.9600670937515e-08	Not
RGS2	804.08	-1.92117	0.168296	-11.4154	3.50163012389902e-30	3.19195880816657e-29	Not
UCHL5	1379.59	0.325206	0.0839534	3.87365	0.000107218	0.000202684	Not
RO60	939.794	0.208289	0.1247	1.67032	0.0948566	0.125472	Not
GLRX2	332.3	0.298623	0.0894113	3.33988	0.000838141	0.00144625	Not
CDC73	1383.32	-0.0109906	0.0785999	-0.13983	0.888794	0.918844	Not
B3GALT2	65.5315	-0.457192	0.264725	-1.72704	0.0841602	0.112377	Not
KCNT2	15.12	-1.66145	0.227826	-7.29265	3.03907465210391e-13	1.08416677447994e-12	Not
CFH	859.114	-1.33568	0.162664	-8.21127	2.18858180145099e-16	9.43062735631368e-16	Not
CFHR3	4.54727	-0.241741	0.309343	-0.781466	0.434528	0.505539	Not
CFHR1	0.94696	-0.949297	0.547704	-1.73323	0.0830549	0.111015	Not
CFHR4	0.617415	1.75805	0.924147	1.90235	0.057125	0.0783296	Not
CFHR2	0.0295089	0.402445	4.46998	0.0900329	0.928261	0.939895	Not
CFHR5	0.2778	0.613852	1.27365	0.481962	0.629833	0.698336	Not
F13B	0.353333	1.20082	0.783465	1.53271	0.125348	0.162483	Not
ASPM	957.577	1.3838	0.12323	11.2293	2.92626983810992e-29	2.53683882537125e-28	Not
ZBTB41	720.662	0.441822	0.11647	3.79344	0.000148572	0.000276854	Not
CRB1	1.83151	-1.55889	0.328633	-4.74356	2.09994704209605e-06	4.63846498657426e-06	Not
DENND1B	665.878	-0.800737	0.112432	-7.12195	1.06407369680725e-12	3.68395785037945e-12	Not
C1orf53	107.277	0.504645	0.144287	3.49751	0.000469621	0.000831706	Not
LHX9	2.41075	0.0212538	0.486042	0.0437284	0.965121	0.969803	Not
NEK7	1694.05	-0.776219	0.103271	-7.51631	5.63421876215361e-14	2.0959853557106e-13	Not
ATP6V1G3	0.163745	0.560823	1.97833	0.283483	0.776807	0.831603	Not
PTPRC	1076.08	-1.11094	0.18843	-5.89577	3.7292863809932e-09	1.01927196974058e-08	Not
NR5A2	476.388	-2.27219	0.138365	-16.4217	1.3386021466269e-60	5.47561394894377e-59	Down
ZNF281	631.275	0.483444	0.0946842	5.10586	3.29293759609665e-07	7.75199950835423e-07	Not
KIF14	394.995	1.77254	0.122594	14.4586	2.21395057718712e-47	4.77384625563793e-46	Not
DDX59	481.092	-0.0760051	0.0678763	-1.11976	0.262816	0.321176	Not
CAMSAP2	797.766	0.167374	0.108648	1.54051	0.123437	0.160218	Not
GPR25	14.0962	0.826977	0.275858	2.99783	0.00271908	0.00443337	Not
INAVA	2510.96	-0.899647	0.0976383	-9.21407	3.1397386961685e-20	1.69910650786817e-19	Not
KIF21B	1194.67	1.18451	0.120253	9.85016	6.84323851509333e-23	4.29821603636717e-22	Not
CACNA1S	3.40525	0.414393	0.287996	1.43888	0.150183	0.192269	Not
ASCL5	56.2473	4.12112	0.241539	17.0619	2.85118288223877e-65	1.39485884171033e-63	Up
TMEM9	3365.23	0.9957	0.104422	9.53533	1.49415694294744e-21	8.70258146459156e-21	Not
IGFN1	44.4977	1.83077	0.289633	6.32101	2.59857145958264e-10	7.70352997709098e-10	Not
PKP1	434.782	4.03063	0.24494	16.4556	7.64700579410778e-61	3.18832654854545e-59	Up
TNNT2	39.4294	2.39598	0.231585	10.346	4.3625741709093e-25	3.07878512800924e-24	Up
LAD1	10131.7	0.255051	0.0820088	3.11005	0.00187059	0.0031069	Not
TNNI1	165.157	0.0794408	0.117309	0.677194	0.498283	0.569604	Not
PHLDA3	1049.11	0.131563	0.166792	0.788781	0.43024	0.501329	Not
CSRP1	10075.4	-2.32311	0.106511	-21.8109	1.82753498631871e-105	4.74452449581489e-103	Down
NAV1	1056.54	-0.198314	0.133176	-1.48911	0.136459	0.17596	Not
IPO9	2782.94	0.625005	0.0506236	12.3461	5.11189186260298e-35	5.99239292334393e-34	Not
SHISA4	159.207	-0.0850649	0.151177	-0.562685	0.573649	0.644408	Not
LMOD1	1511.45	-3.6416	0.229963	-15.8356	1.7668661842863e-56	5.93564394246584e-55	Down
TIMM17A	1973.98	0.233256	0.0687381	3.3934	0.000690296	0.0012034	Not
RNPEP	4223.35	-0.390469	0.0699013	-5.58601	2.3234423475975e-08	5.954948789005e-08	Not
ELF3	18061.7	-0.177615	0.0892388	-1.99033	0.0465542	0.0647285	Not
GPR37L1	89.7207	-1.60241	0.137966	-11.6145	3.4763395777738e-31	3.34591240330369e-30	Not
ARL8A	1468.36	0.433785	0.0685674	6.3264	2.50951446988682e-10	7.44405183472978e-10	Not
PTPN7	442.449	0.276367	0.208341	1.32651	0.184669	0.232385	Not
LGR6	926.81	2.10084	0.235855	8.90734	5.22728193239545e-19	2.64433376216347e-18	Up
UBE2T	899.752	1.44516	0.101625	14.2205	6.839352367467e-46	1.38862387848749e-44	Not
PPP1R12B	2758.55	-2.76194	0.171009	-16.1508	1.12034344465952e-58	4.18698794836189e-57	Down
SYT2	21.4946	-0.918821	0.198316	-4.63312	3.60192177751608e-06	7.78996100522222e-06	Not
KDM5B	2500.22	0.044172	0.0887805	0.497542	0.618807	0.687765	Not
RABIF	553.424	-0.129554	0.0552993	-2.34278	0.0191409	0.0281256	Not
KLHL12	1619.41	0.0499637	0.055509	0.9001	0.368067	0.435635	Not
ADIPOR1	4159.25	0.23549	0.0548722	4.2916	1.77386508618128e-05	3.60230779026238e-05	Not
CYB5R1	968.026	-0.173784	0.0696466	-2.49523	0.0125877	0.0189365	Not
TMEM183A	1499.48	-0.271011	0.073233	-3.70067	0.000215031	0.000393799	Not
PPFIA4	55.9502	1.2846	0.192588	6.6702	2.55448002770138e-11	8.11523586545499e-11	Not
MYOG	0.148983	0.810553	1.23133	0.658274	0.510362	0.581943	Not
ADORA1	75.8012	0.721493	0.178498	4.04201	5.29940924256705e-05	0.000103041	Not
MYBPH	2.40746	1.71023	0.312833	5.46691	4.57941483970086e-08	1.14919173016904e-07	Not
CHI3L1	1053.44	2.89392	0.209509	13.8129	2.13047707079855e-43	3.7170715990608e-42	Up
CHIT1	144.502	0.088308	0.319963	0.275994	0.782552	0.836283	Not
BTG2	4935.99	-0.578443	0.11328	-5.10632	3.28500811891894e-07	7.7342676038054e-07	Not
FMOD	2509.4	-0.335558	0.159668	-2.1016	0.0355887	0.0503523	Not
PRELP	785.281	-2.55105	0.259983	-9.81235	9.9623625629953e-23	6.20329905545512e-22	Down
OPTC	1.19746	-1.07377	0.383894	-2.79705	0.00515723	0.00814077	Not
ATP2B4	2496.12	-2.27325	0.142309	-15.9741	1.93635030479137e-57	6.73262085439158e-56	Down
LAX1	69.606	-1.36863	0.203928	-6.71134	1.92842045385192e-11	6.18282144853462e-11	Not
ZC3H11A	3240.75	0.164198	0.0834521	1.96757	0.0491178	0.0680935	Not
ZBED6	124.375	0.381612	0.215861	1.76786	0.077085	0.103598	Not
SNRPE	1721.66	0.731314	0.0902754	8.10092	5.45438629153488e-16	2.294282900896e-15	Not
SOX13	1447.5	0.00173464	0.103612	0.0167417	0.986643	0.988521	Not
ETNK2	114.619	0.284685	0.18135	1.56981	0.116459	0.151849	Not
REN	85.0118	2.38875	0.319781	7.46996	8.02190570405337e-14	2.95991142625778e-13	Up
KISS1	31.7338	3.45744	0.251342	13.7559	4.69245733657235e-43	8.02872028123024e-42	Up
GOLT1A	431.405	1.23505	0.143536	8.60451	7.66453541855084e-18	3.61434170827327e-17	Not
PLEKHA6	4399.81	-0.551033	0.0898006	-6.13619	8.45245695558768e-10	2.4138719475249e-09	Not
PPP1R15B	2827.68	-0.238326	0.0701637	-3.39671	0.000682006	0.00118991	Not
PIK3C2B	2840.9	-0.165035	0.0779246	-2.11788	0.0341852	0.0484899	Not
MDM4	1251.8	0.635578	0.123176	5.15991	2.47073287655437e-07	5.86606997188029e-07	Not
LRRN2	217.849	-3.48712	0.214607	-16.2488	2.27650634859709e-59	8.86517102270679e-58	Down
NFASC	467	-1.35202	0.160262	-8.43627	3.2761806297955e-17	1.48074542810465e-16	Not
CNTN2	18.9719	-3.84193	0.29816	-12.8855	5.43486645357542e-38	7.35899059232037e-37	Down
TMEM81	56.8734	0.580855	0.0868285	6.68968	2.23666727645953e-11	7.13352146436421e-11	Not
RBBP5	960.109	0.135785	0.054988	2.46936	0.0135356	0.0202856	Not
DSTYK	548.358	0.097294	0.0831215	1.1705	0.241799	0.297602	Not
TMCC2	48.8818	-0.732749	0.136711	-5.35983	8.32985050615496e-08	2.05304454690308e-07	Not
NUAK2	1259.94	-0.00313281	0.0944099	-0.0331831	0.973529	0.977092	Not
KLHDC8A	30.4311	0.00257681	0.134057	0.0192217	0.984664	0.986844	Not
LEMD1	136.898	6.19209	0.275758	22.4548	1.14937149560163e-111	3.3908200592211e-109	Up
BLACAT1	194.657	5.39283	0.203558	26.4928	1.17437033778349e-154	9.94181080303583e-152	Up
CDK18	1563.58	0.347539	0.107665	3.22796	0.00124675	0.00211182	Not
MFSD4A	562.595	-2.25492	0.181529	-12.4218	1.99113393951643e-35	2.37411934698864e-34	Down
ELK4	1439.24	0.436722	0.123356	3.54033	0.000399624	0.00071288	Not
SLC45A3	761.164	-0.283876	0.13146	-2.15942	0.0308179	0.0440071	Not
NUCKS1	8161.4	0.15186	0.0892059	1.70235	0.0886893	0.117923	Not
RAB29	721.046	0.341297	0.0983711	3.46949	0.000521455	0.000919846	Not
SLC41A1	725.287	0.596566	0.0983928	6.06311	1.33514932598005e-09	3.76218415718634e-09	Not
PM20D1	6.00799	-0.528404	0.307008	-1.72114	0.0852255	0.11369	Not
SLC26A9	35.4996	5.5137	0.445438	12.3782	3.43128613020571e-35	4.06143296299304e-34	Up
RAB7B	93.8515	-0.645966	0.138102	-4.67744	2.90475960926446e-06	6.3337560391666e-06	Not
CTSE	1871.71	0.740089	0.35591	2.07942	0.0375784	0.0530017	Not
RHEX	25.3927	-2.30028	0.211608	-10.8705	1.59379758009311e-27	1.25996072602488e-26	Down
AVPR1B	1.50608	-3.79127	0.320664	-11.8232	2.96189607312582e-32	3.01942819056717e-31	Down
FAM72A	45.1258	1.51186	0.122952	12.2963	9.47979611923404e-35	1.09348998955928e-33	Not
SRGAP2	584.97	0.486039	0.101096	4.80769	1.52687111399375e-06	3.40624512609673e-06	Not
IKBKE	953.849	0.152199	0.0876874	1.7357	0.0826169	0.11046	Not
RASSF5	499.298	-0.824821	0.13645	-6.04485	1.49548260847408e-09	4.19756982407363e-09	Not
EIF2D	2030.8	0.152114	0.0684287	2.22295	0.0262191	0.0377799	Not
DYRK3	100.829	0.686698	0.122783	5.59279	2.2344503747056e-08	5.73743679887811e-08	Not
MAPKAPK2	4567.16	0.132511	0.0638468	2.07545	0.0379446	0.0534408	Not
IL10	18.0443	-1.24758	0.193299	-6.45416	1.08819394865346e-10	3.31117742994709e-10	Not
IL19	3.10359	-0.0517362	0.357683	-0.144643	0.884993	0.916336	Not
IL20	1.19155	1.99806	0.401167	4.98062	6.33798986855672e-07	1.46182185182028e-06	Not
IL24	116.936	0.773699	0.231874	3.33672	0.000847732	0.00146176	Not
FCMR	178.196	-1.62423	0.16073	-10.1054	5.22863415703802e-24	3.48653204355093e-23	Not
PIGR	121698	-1.66331	0.278659	-5.96896	2.38763526410929e-09	6.61209589353889e-09	Not
FCAMR	84.0977	-0.897036	0.18121	-4.95025	7.41196927392568e-07	1.69766443633228e-06	Not
C1orf116	2132.98	0.187997	0.100416	1.87217	0.0611827	0.083605	Not
PFKFB2	2443.38	-0.572363	0.116625	-4.9077	9.21487990976061e-07	2.09337214704176e-06	Not
YOD1	502.559	0.154684	0.113262	1.36572	0.172026	0.217826	Not
C4BPB	306.198	1.20253	0.188965	6.36375	1.96891811366569e-10	5.88710144213524e-10	Not
C4BPA	269.53	0.782462	0.256184	3.05429	0.00225593	0.00371617	Not
CD55	5663.15	1.12872	0.164596	6.8575	7.00736494403484e-12	2.31333338123605e-11	Not
CR2	199.757	-2.91923	0.322056	-9.06436	1.25332592849204e-19	6.55479697922869e-19	Down
CR1	75.3818	-1.64084	0.238452	-6.88124	5.93343298047233e-12	1.96546229266378e-11	Not
CR1L	2.83664	-0.383303	0.220086	-1.74161	0.0815771	0.109175	Not
CD46	16170.5	1.04836	0.0933512	11.2303	2.89543802653637e-29	2.51122823228016e-28	Not
CD34	1033.52	-0.760426	0.116835	-6.50856	7.58728611237454e-11	2.33457724232056e-10	Not
PLXNA2	2146.84	-1.11451	0.0957078	-11.645	2.43399760165076e-31	2.36135362739123e-30	Not
CAMK1G	13.6457	0.214827	0.176706	1.21573	0.224088	0.277851	Not
LAMB3	6842.19	0.0222874	0.123057	0.181115	0.856277	0.895401	Not
G0S2	528.434	0.747602	0.196117	3.81202	0.000137835	0.000257734	Not
HSD11B1	91.5936	0.0788549	0.213075	0.370081	0.711322	0.774357	Not
TRAF3IP3	136.223	-1.00832	0.161322	-6.25036	4.09508701746866e-10	1.19704908147624e-09	Not
C1orf74	215.48	0.318722	0.0619604	5.14397	2.68988821891058e-07	6.37240704591895e-07	Not
IRF6	3634.81	-0.48032	0.0713768	-6.72936	1.70410591985744e-11	5.47535418573338e-11	Not
UTP25	1189.14	0.908356	0.0614618	14.7792	1.9957328571677e-49	4.84525117978956e-48	Not
SYT14	7.28443	0.244333	0.28518	0.856768	0.391573	0.460489	Not
SERTAD4	165.876	-1.71223	0.192402	-8.89923	5.62346522348059e-19	2.83811538015528e-18	Not
HHAT	174.333	-0.717327	0.11073	-6.47814	9.28604731398774e-11	2.84066971328602e-10	Not
KCNH1	7.55265	-1.28587	0.18469	-6.9623	3.34750777402649e-12	1.12572234659879e-11	Not
RCOR3	948.483	-0.101319	0.0844343	-1.19997	0.230149	0.284559	Not
TRAF5	1948.93	1.51241	0.111909	13.5147	1.28159412823735e-41	2.03871889468214e-40	Not
RD3	1.71243	-1.10324	0.335102	-3.29226	0.000993862	0.00170183	Not
SLC30A1	1901.26	-0.537173	0.0859326	-6.25109	4.07589612846652e-10	1.1917971695055e-09	Not
NEK2	913.294	1.40084	0.0902866	15.5155	2.72518723988453e-54	8.22668538725451e-53	Not
LPGAT1	2898.56	0.570163	0.100832	5.65459	1.56217976605281e-08	4.06538388463168e-08	Not
INTS7	1139.72	0.851075	0.0608478	13.9869	1.87304644146817e-44	3.47003684698636e-43	Not
DTL	801.314	1.27777	0.0940804	13.5817	5.1429059795117e-42	8.37270253570839e-41	Not
PPP2R5A	2617.34	-0.418593	0.0649995	-6.43994	1.19518064630713e-10	3.62708266275656e-10	Not
PACC1	377.477	1.54875	0.0727362	21.2927	1.32744634865247e-100	2.97088596030026e-98	Not
NENF	2079.53	0.662752	0.112931	5.86865	4.39367316255936e-09	1.19599063537248e-08	Not
ATF3	1827.8	-0.539626	0.162607	-3.31859	0.000904735	0.00155468	Not
FAM71A	0.129257	0.545708	1.0641	0.512838	0.608065	0.677751	Not
BATF3	64.7846	0.538017	0.143147	3.7585	0.000170934	0.000316495	Not
NSL1	717.312	-0.196851	0.0865932	-2.27329	0.0230088	0.0334281	Not
TATDN3	303.905	-0.34715	0.0833631	-4.16431	3.12299700911853e-05	6.20425209310752e-05	Not
SPATA45	1.11828	-0.5272	0.237611	-2.21875	0.0265038	0.0381614	Not
FLVCR1	978.643	0.814791	0.0862463	9.44725	3.47836086808562e-21	1.99138972250794e-20	Not
VASH2	95.8852	1.31229	0.146625	8.95	3.55480271859467e-19	1.81192575219259e-18	Not
ANGEL2	785.671	0.238737	0.0719319	3.31893	0.000903624	0.00155318	Not
RPS6KC1	521.036	-0.204258	0.0813135	-2.51199	0.0120054	0.0181024	Not
PROX1	1348.65	1.89937	0.165015	11.5103	1.17021238299938e-30	1.08967983306461e-29	Not
SMYD2	1457	0.851836	0.0633597	13.4444	3.31930116944105e-41	5.17454868456259e-40	Not
PTPN14	655.643	-0.14277	0.13611	-1.04893	0.29421	0.355723	Not
CENPF	2354.46	1.41968	0.115092	12.3352	5.85422871133482e-35	6.82561001427546e-34	Not
KCNK2	11.1886	-1.95215	0.313285	-6.23122	4.62821356559282e-10	1.34742742726761e-09	Not
KCTD3	2131.7	-0.0483063	0.0709242	-0.681096	0.49581	0.567077	Not
USH2A	11.7449	1.39348	0.236381	5.89506	3.74550730501058e-09	1.02356172260858e-08	Not
ESRRG	50.0498	-0.229401	0.260275	-0.881379	0.378113	0.446277	Not
GPATCH2	539.27	0.619534	0.080198	7.72506	1.11803512803713e-14	4.33737038812729e-14	Not
SPATA17	44.895	1.31848	0.159684	8.25682	1.49605151021866e-16	6.51377883619579e-16	Not
RRP15	830.03	0.774328	0.0861435	8.98881	2.49917436409001e-19	1.28665848871487e-18	Not
TGFB2	107.68	0.325681	0.186114	1.7499	0.0801351	0.107363	Not
LYPLAL1	507.838	0.270641	0.0976375	2.77189	0.00557316	0.00876606	Not
ZC3H11B	2.03955	0.437054	0.226111	1.93292	0.0532458	0.0733619	Not
SLC30A10	70.0798	-5.49709	0.348783	-15.7608	5.7911856195531e-56	1.90152066101717e-54	Down
EPRS1	5698.08	0.449371	0.0637582	7.04806	1.8143178387583e-12	6.19329990155381e-12	Not
BPNT1	1793.89	-0.721031	0.086938	-8.29362	1.09851023453356e-16	4.82279431265004e-16	Not
IARS2	4969.56	0.055803	0.0578863	0.964011	0.335041	0.400293	Not
RAB3GAP2	1366.41	0.110188	0.070907	1.55397	0.120191	0.156318	Not
MARK1	137.133	-0.588931	0.20863	-2.82284	0.00475997	0.00753752	Not
C1orf115	1226.01	-2.36086	0.136062	-17.3513	1.92840687550311e-67	1.05471938968879e-65	Down
MTARC2	402.924	-1.09047	0.108868	-10.0165	1.28967392998698e-23	8.41247607731204e-23	Not
MTARC1	961.624	-0.239347	0.111292	-2.15062	0.0315059	0.0449053	Not
HLX	259.242	-1.00635	0.124693	-8.07064	6.99277838485775e-16	2.92369310568102e-15	Not
DUSP10	483.749	0.937104	0.115735	8.09697	5.63436269072028e-16	2.36742934723812e-15	Not
HHIPL2	5.76327	0.358748	0.209726	1.71055	0.0871638	0.116046	Not
TAF1A	205.791	1.23109	0.0944565	13.0334	7.89666617893929e-39	1.11095366452404e-37	Not
MIA3	2318.22	-0.28161	0.101313	-2.7796	0.00544254	0.00857376	Not
AIDA	622.673	-0.0849027	0.0860674	-0.986468	0.323904	0.38825	Not
BROX	2096.79	-0.0350517	0.086905	-0.403333	0.686703	0.751675	Not
FAM177B	75.0742	-1.06309	0.293027	-3.62798	0.000285651	0.000517676	Not
DISP1	183.551	-0.662755	0.100119	-6.61967	3.6000474017339e-11	1.13204978939213e-10	Not
TLR5	95.452	-0.808071	0.142854	-5.6566	1.54397291677682e-08	4.01961447553971e-08	Not
SUSD4	18.4538	-0.987464	0.227228	-4.3457	1.3883245654768e-05	2.84907963895435e-05	Not
CCDC185	0.220469	-0.543964	0.929996	-0.584911	0.558608	0.629399	Not
CAPN8	1563.79	0.559897	0.163836	3.41741	0.000632188	0.00110656	Not
CAPN2	8405.5	-1.17198	0.0874621	-13.3999	6.05846527535108e-41	9.33262479243361e-40	Not
TP53BP2	1291.82	0.0633018	0.0536595	1.1797	0.238121	0.293503	Not
FBXO28	1464.27	0.000259645	0.0736893	0.00352352	0.997189	0.997547	Not
DEGS1	1221.54	0.0746198	0.0899838	0.829259	0.406958	0.476969	Not
NVL	666.496	0.158243	0.0589175	2.68584	0.00723485	0.0112283	Not
CNIH4	1669.88	0.292141	0.0938145	3.11403	0.00184553	0.00306738	Not
WDR26	2822.02	-0.163105	0.0683064	-2.38785	0.0169475	0.0250672	Not
CNIH3	113.325	1.32796	0.134877	9.84567	7.15589071189549e-23	4.48879987278728e-22	Not
DNAH14	243.782	1.92232	0.183399	10.4816	1.04924128291825e-25	7.63444582201094e-25	Not
LBR	5368.14	0.419065	0.0935384	4.48014	7.45942418989321e-06	1.5696795461084e-05	Not
ENAH	2841.09	0.263339	0.109686	2.40086	0.0163566	0.0242448	Not
SRP9	4556.2	0.0660592	0.086731	0.761655	0.446266	0.51774	Not
EPHX1	1994.44	-0.820219	0.110747	-7.40626	1.29911382722166e-13	4.73956255009048e-13	Not
TMEM63A	7188.9	1.3307	0.100009	13.3058	2.14181018105527e-40	3.22780077672811e-39	Not
LEFTY1	2714.28	0.0490939	0.29501	0.166414	0.867831	0.904047	Not
AL117348.2	0.140095	-0.660664	0.566823	-1.16556	0.243794	0.299773	Not
PYCR2	1881.99	0.570026	0.0729825	7.81044	5.6986535677261e-15	2.249766496699e-14	Not
LEFTY2	45.0919	0.654147	0.306534	2.13401	0.0328419	0.0466728	Not
SDE2	1027.36	0.116193	0.0666607	1.74305	0.0813257	0.108869	Not
H3-3A	1009.29	-0.478429	0.142131	-3.36611	0.00076235	0.00132226	Not
ACBD3	2140.37	0.00695829	0.0688717	0.101033	0.919524	0.939353	Not
MIXL1	11.0842	-1.93757	0.216041	-8.96853	3.00500158543995e-19	1.53893702972386e-18	Not
LIN9	353.931	0.68065	0.0883632	7.70287	1.33048851469668e-14	5.13497361142894e-14	Not
PARP1	5439.28	0.309227	0.0652041	4.74245	2.11149273278054e-06	4.66343863429785e-06	Not
STUM	131.136	-3.16623	0.301031	-10.518	7.13975735009758e-26	5.23018116492664e-25	Down
ITPKB	955.123	-1.03012	0.0843388	-12.2141	2.61534377766042e-34	2.95894007523684e-33	Not
PSEN2	776.751	-0.0296786	0.0891566	-0.332882	0.739223	0.799102	Not
COQ8A	3146.91	0.333888	0.0896673	3.72363	0.000196375	0.000361401	Not
CDC42BPA	1899.39	-0.749832	0.101509	-7.38684	1.50355486472176e-13	5.4598501997384e-13	Not
ZNF678	275.36	0.100814	0.12212	0.825529	0.409071	0.479128	Not
SNAP47	842.142	0.230245	0.0622074	3.70125	0.000214537	0.000392969	Not
JMJD4	534.083	0.61551	0.0822025	7.48773	7.00749187167116e-14	2.59222393187539e-13	Not
PRSS38	0.143224	0.660303	1.47162	0.448692	0.653654	0.721297	Not
WNT9A	91.8444	-1.67069	0.186755	-8.94592	3.68849482418202e-19	1.87663137501041e-18	Not
WNT3A	2.33283	1.5555	0.276779	5.62001	1.90947053137167e-08	4.93225002869964e-08	Not
ARF1	23039.3	0.155049	0.0845386	1.83406	0.0666446	0.090516	Not
C1orf35	703.86	0.86234	0.0896487	9.61911	6.64058010590972e-22	3.94925886506317e-21	Not
MRPL55	1226.81	0.992982	0.14154	7.01558	2.29004385243057e-12	7.78039501843929e-12	Not
GUK1	8593	0.719565	0.12558	5.72994	1.00468543687654e-08	2.65863415893221e-08	Not
GJC2	147.451	0.831925	0.253871	3.27696	0.00104931	0.00179158	Not
IBA57	493.364	-0.128875	0.0847812	-1.5201	0.128487	0.166352	Not
OBSCN	597.618	0.998805	0.171092	5.83781	5.28920275956195e-09	1.4309582733282e-08	Not
TRIM11	1378.63	0.409562	0.0674744	6.06988	1.28008453918056e-09	3.61015730915189e-09	Not
TRIM17	21.6561	0.764724	0.204496	3.73956	0.000184339	0.000340183	Not
H3-4	1.18388	0.721251	0.347108	2.07788	0.0377201	0.0531708	Not
H2AW	462.354	1.86985	0.159501	11.7231	9.70503280757761e-32	9.59708957828053e-31	Not
H2BU1	21.748	2.13278	0.228267	9.34334	9.33394146232956e-21	5.21645161346208e-20	Up
RNF187	4049.16	0.590639	0.0819059	7.21118	5.54674580381258e-13	1.95795300119715e-12	Not
RHOU	1221.39	-1.48169	0.103256	-14.3497	1.07073995651294e-46	2.24176104228639e-45	Not
RAB4A	1673.83	-0.19874	0.0655622	-3.03132	0.00243485	0.00399266	Not
CCSAP	421.528	1.00969	0.0996411	10.1333	3.93198370639545e-24	2.636351747494e-23	Not
ACTA1	16.509	-0.0168617	0.180111	-0.0936183	0.925412	0.939515	Not
NUP133	1766.49	0.36607	0.056627	6.46458	1.01581453128417e-10	3.0982024966532e-10	Not
ABCB10	1012.46	-0.0701122	0.0695313	-1.00835	0.313285	0.376471	Not
TAF5L	1183.34	0.0597837	0.0466527	1.28146	0.200031	0.2501	Not
URB2	889.213	1.24864	0.0647416	19.2866	6.96135100972618e-83	7.57231650895969e-81	Not
GALNT2	3624.35	0.254372	0.0695675	3.65648	0.000255705	0.000465398	Not
PGBD5	171.592	0.0275484	0.198038	0.139107	0.889366	0.919348	Not
COG2	1465.54	-0.177871	0.0614375	-2.89515	0.00378976	0.00607129	Not
AGT	987.581	2.14824	0.175953	12.2092	2.7772224099481e-34	3.14026118142273e-33	Up
CAPN9	372.388	-1.52141	0.254684	-5.97374	2.31881646130916e-09	6.42974584422537e-09	Not
C1orf198	2047.91	0.719282	0.0701655	10.2512	1.16862750980464e-24	8.04609131662172e-24	Not
TTC13	673.627	0.16922	0.0804724	2.10284	0.0354801	0.0502095	Not
ARV1	652.8	-0.471517	0.0896477	-5.25967	1.44317829811844e-07	3.48636782167049e-07	Not
FAM89A	393.843	1.77171	0.0962425	18.4088	1.11695500656562e-75	8.76944795679001e-74	Not
TRIM67	8.45274	-0.540552	0.177406	-3.04697	0.00231159	0.00380143	Not
AL109810.2	0.0857204	0.518531	2.48078	0.209019	0.834433	0.878332	Not
C1orf131	603.849	0.205012	0.0673683	3.04315	0.00234114	0.00384613	Not
GNPAT	1998.08	0.124262	0.0650049	1.91157	0.0559312	0.0767685	Not
EXOC8	540.294	-0.185401	0.0829881	-2.23407	0.0254785	0.0367803	Not
SPRTN	393.186	0.198264	0.0624462	3.17496	0.00149858	0.0025176	Not
EGLN1	1979.96	-0.895897	0.0619552	-14.4604	2.15593586810645e-47	4.65390546429054e-46	Not
TSNAX	1020.19	-0.0527077	0.0838492	-0.6286	0.529611	0.600655	Not
TSNAX-DISC1	0.611276	1.00094	0.39607	2.52718	0.0114981	0.0173779	Not
DISC1	144.966	0.116835	0.136834	0.853845	0.393191	0.462252	Not
SIPA1L2	1373.09	-1.28007	0.115671	-11.0665	1.82422555207933e-28	1.51082499891691e-27	Not
MAP10	51.4835	-0.781231	0.218994	-3.56737	0.000360585	0.000645724	Not
NTPCR	1380.31	-0.247381	0.0768047	-3.22091	0.00127782	0.00216183	Not
PCNX2	549.937	1.34326	0.103252	13.0095	1.08114927817797e-38	1.50903638676725e-37	Not
MAP3K21	951.106	0.493144	0.0828678	5.95098	2.66544420288676e-09	7.35632375257379e-09	Not
KCNK1	1162.23	-0.227241	0.143644	-1.58197	0.113655	0.148502	Not
SLC35F3	3.31029	-0.97413	0.279867	-3.48069	0.000500118	0.000883166	Not
COA6	809.665	0.209581	0.0875856	2.39287	0.0167173	0.0247531	Not
TARBP1	1810.05	1.30468	0.0898107	14.5269	8.17817044768209e-48	1.80540994089363e-46	Not
IRF2BP2	7861.77	0.745275	0.0654775	11.3821	5.1322275482786e-30	4.62851332063607e-29	Not
TOMM20	8923.36	0.585876	0.0710176	8.24973	1.58757282949627e-16	6.90299923249707e-16	Not
RBM34	54.8304	0.154358	0.0927421	1.66438	0.0960367	0.126947	Not
ARID4B	1132.25	0.0677022	0.0923813	0.732856	0.463646	0.535384	Not
GGPS1	1081.24	0.175956	0.0689555	2.55173	0.0107191	0.0162636	Not
B3GALNT2	447.615	0.562014	0.0881361	6.37667	1.80984908671792e-10	5.41980491656178e-10	Not
GNG4	1521.47	2.68661	0.274595	9.78389	1.32031928724132e-22	8.15865974036042e-22	Up
LYST	559.609	-0.504467	0.13945	-3.61755	0.000297403	0.000537672	Not
NID1	2597.81	-0.472885	0.129965	-3.63854	0.000274186	0.000497546	Not
GPR137B	515.562	0.305844	0.0905674	3.37698	0.000732859	0.00127338	Not
ERO1B	198.249	-0.415396	0.166741	-2.49126	0.0127292	0.0191301	Not
EDARADD	15.5594	0.704189	0.19451	3.62032	0.000294235	0.000532242	Not
LGALS8	1457.5	-0.108085	0.0733092	-1.47437	0.140383	0.180613	Not
HEATR1	1779.07	1.0814	0.076674	14.1038	3.5969057096688e-45	6.98258734526033e-44	Not
ACTN2	4.24904	-0.488721	0.265455	-1.84107	0.0656113	0.0892184	Not
MTR	1347.12	0.260048	0.0825646	3.14964	0.00163474	0.00273336	Not
MT1HL1	0.462872	-2.31838	0.408018	-5.68204	1.33094677525297e-08	3.47943940130916e-08	Down
RYR2	131.166	-0.0559225	0.227964	-0.245313	0.806214	0.855419	Not
ZP4	0.644364	2.11096	0.838109	2.51872	0.0117783	0.0177752	Up
MTRNR2L11	0.795023	-0.176807	0.413875	-0.427198	0.669235	0.735781	Not
CHRM3	582.167	0.322173	0.176394	1.82644	0.0677843	0.0919292	Not
FMN2	34.564	-3.39249	0.332887	-10.1911	2.1726069985222e-24	1.4724271099278e-23	Down
GREM2	254.496	-3.7582	0.253222	-14.8415	7.89562092382531e-50	1.95343881839648e-48	Down
RGS7	7.27547	0.283649	0.370515	0.765554	0.443942	0.515352	Not
FH	3182.76	-0.337951	0.0755556	-4.47288	7.71719987919914e-06	1.62199480621639e-05	Not
KMO	34.8999	-0.667233	0.168697	-3.95521	7.64689123453297e-05	0.00014649	Not
OPN3	268.368	-1.57465	0.104577	-15.0573	3.09044378064625e-51	8.16472603160966e-50	Not
CHML	621.323	0.695952	0.125951	5.5256	3.28370322151481e-08	8.32476362489546e-08	Not
WDR64	1.74373	-1.63855	0.283451	-5.78072	7.43807853344206e-09	1.99019963068092e-08	Not
EXO1	477.977	1.52365	0.0979043	15.5626	1.30687702293054e-54	4.01359661095909e-53	Not
BECN2	1.49494	2.0232	0.421009	4.80561	1.54282811966784e-06	3.44144877054102e-06	Up
MAP1LC3C	3.51002	-1.77162	0.210072	-8.43336	3.35874066329793e-17	1.51700393076024e-16	Not
PLD5	2.46891	-3.19245	0.383496	-8.3246	8.46167313841438e-17	3.73938351516265e-16	Down
CEP170	377.956	0.26667	0.150087	1.77677	0.0756056	0.101771	Not
SDCCAG8	548.8	0.275447	0.0683324	4.03099	5.55422325744816e-05	0.000107834	Not
AKT3	459.999	-1.0893	0.168832	-6.45194	1.10430169194665e-10	3.35809124533706e-10	Not
ZBTB18	1626.49	0.825925	0.0902164	9.15493	5.43917197905073e-20	2.90472072419355e-19	Not
C1orf100	2.73058	0.464043	0.213461	2.1739	0.0297129	0.0425397	Not
ADSS2	2261.98	0.178837	0.0631157	2.83348	0.00460438	0.00730302	Not
CATSPERE	8.97932	0.279324	0.164195	1.70117	0.0889107	0.118185	Not
DESI2	2087.63	0.305733	0.0666104	4.58987	4.43523754701207e-06	9.52028555593341e-06	Not
COX20	245.446	-0.0175562	0.101697	-0.172632	0.862941	0.900639	Not
HNRNPU	14321.9	0.430182	0.0524218	8.20618	2.2834219368051e-16	9.82987144185987e-16	Not
EFCAB2	129.417	-0.125387	0.115363	-1.08689	0.277086	0.337197	Not
KIF26B	490.824	3.15309	0.203384	15.5032	3.30175530909214e-54	9.92106136162549e-53	Up
SMYD3	233.296	0.972021	0.0920911	10.555	4.81639502721899e-26	3.55901432922129e-25	Not
TFB2M	850.968	0.465726	0.0774091	6.01642	1.78312595328575e-09	4.98338530736713e-09	Not
CNST	868.058	-0.965606	0.063327	-15.2479	1.69921189969243e-52	4.69962427541354e-51	Not
SCCPDH	2181.14	0.175783	0.0844845	2.08065	0.0374656	0.0528504	Not
AHCTF1	1399.62	0.418614	0.0923323	4.53377	5.79387942921165e-06	1.23144445329309e-05	Not
ZNF670-ZNF695	13.4922	1.82668	0.161497	11.3109	1.15837502917984e-29	1.02942584176908e-28	Not
ZNF695	58.7921	2.02505	0.146413	13.8311	1.65508706418303e-43	2.92699366273459e-42	Up
ZNF670	133.904	0.538986	0.0938867	5.74081	9.42254702336399e-09	2.4972748931743e-08	Not
ZNF669	146.649	0.180735	0.0770782	2.34482	0.019036	0.0279905	Not
ZNF124	272.684	0.0960702	0.131075	0.732939	0.463595	0.535358	Not
ZNF496	1080.98	0.290208	0.07002	4.14465	3.40333299646133e-05	6.73506421121035e-05	Not
NLRP3	93.0745	-0.638586	0.159371	-4.00691	6.15179732244041e-05	0.000119008	Not
OR2B11	0.449354	0.102044	0.586737	0.173918	0.86193	0.899922	Not
GCSAML	10.4371	-2.50655	0.223413	-11.2194	3.27638181010378e-29	2.83153263313497e-28	Down
OR2C3	0.28276	0.376837	0.598583	0.629549	0.528989	0.600056	Not
OR2G2	0.0554775	0.513952	2.20167	0.233437	0.815422	0.862952	Not
OR2G3	0.0381993	0.604206	3.07032	0.196789	0.843992	0.885916	Not
OR13G1	0.189316	0.31808	1.05428	0.301704	0.762878	0.81944	Not
OR6F1	0.25501	-0.471564	0.924173	-0.510255	0.609873	0.679532	Not
AC118470.1	0.0803734	-0.232333	1.58969	-0.14615	0.883803	0.91564	Not
OR14A2	0.0961983	0.700414	2.57639	0.271859	0.78573	0.838942	Not
OR14K1	0.175772	-0.546752	0.769529	-0.710502	0.477393	0.548688	Not
OR1C1	0.217005	-0.38715	0.881914	-0.438988	0.66067	0.72772	Not
OR14A16	0.0793411	0.23163	1.51422	0.15297	0.878422	0.911666	Not
OR11L1	0.1342	0.565947	2.61411	0.216497	0.828601	0.873744	Not
TRIM58	44.3924	-1.55149	0.292596	-5.3025	1.14229964661828e-07	2.78648414173197e-07	Not
OR2W3	8.63449	-1.88817	0.320506	-5.89122	3.83351290528706e-09	1.04702384315955e-08	Not
OR2T8	0.493887	-1.25369	0.425265	-2.94801	0.00319826	0.00516834	Not
OR2AJ1	0.152	0.344225	2.41402	0.142594	0.886611	0.917516	Not
OR2L8	0	NA	NA	NA	NA	NA	NA
OR2AK2	0.156193	0.665321	1.56655	0.424706	0.671051	0.737459	Not
OR2L5	0.0928445	0.57804	2.31623	0.249561	0.802927	0.852729	Not
OR2L2	0.153157	0.35018	1.60419	0.218291	0.827203	0.872631	Not
OR2L3	0.0778332	0.504792	2.49099	0.202648	0.83941	0.882181	Not
OR2L13	0.425176	-2.66254	0.463443	-5.74512	9.18544648094709e-09	2.43664616390355e-08	Down
OR2M5	0.034567	0.567597	4.39479	0.129152	0.897237	0.92454	Not
OR2M2	0.105928	0.549336	4.22794	0.12993	0.896622	0.924232	Not
OR2M3	0.0477469	0.529323	3.98556	0.13281	0.894343	0.922632	Not
OR2M4	0.0657064	0.506481	3.09977	0.163393	0.870209	0.905652	Not
OR2T33	0.158621	-0.529893	0.825231	-0.642115	0.520798	0.591902	Not
OR2T12	0.0128668	0.474462	5.50724	0.0861524	0.931345	0.942038	Not
OR2M7	0.053425	0.544751	4.89997	0.111174	0.911478	0.934417	Not
OR14C36	0.029681	0.558449	4.82412	0.115762	0.907841	0.931866	Not
OR2T4	0.0315529	0.563034	4.13154	0.136277	0.891602	0.920851	Not
OR2T6	0.0826903	0.590487	3.21163	0.183859	0.854124	0.8938	Not
OR2T1	0.0607936	0.57676	3.66467	0.157384	0.874942	0.90912	Not
OR2T2	0.026961	0.59506	3.13793	0.189635	0.849595	0.890339	Not
OR2T3	0.0228355	0.492773	3.73358	0.131984	0.894997	0.923013	Not
OR2T5	0.0169674	0.521905	5.50724	0.0947669	0.9245	0.939515	Not
[truncated: 17,598 more rows]
